# Supplementary material for: Correlations between distal sensorimotor polyneuropathy and cardiovascular complications in diabetic patients in the North-Eastern region of Hungary
Source: PLoS One. 2024 Jul 3;19(7):e0306482. doi: 10.1371/journal.pone.0306482 (PMC11221647; doi:10.1371/journal.pone.0306482)
Supplement: S1 File — (XLSX) [file pone.0306482.s001.xlsx]

## Sheet: Sheet1
id	szev	vizsgev	nem	dm	dgev	don	dmtipus	maj	pvd	lipid	inz	ai	vese	alk	hyp	doh	neur	gfr	hba1c	mikroalb	ntts	ntts3	dn4	neur_out	tg	chol	hdl	nonhdl	ldl	retino	iszb	ami	stroke	szívelegt	pad	atheros	ami_str_pad_szív_iszb	kor	cvd2	ami_str_pad	ami_str_pad_szíveleg	ami_str_pad_iszb	dn4_4	kivesz	neur_out2
1	1969	2020	2	1	2009	11	2	0	0	0	0	0	0	0	1	0	0	83	6.5	2	3.99	1	2	0	2.5	5.2	1.2	4	3.2	0	0	0	0	0	0	0	0	51	0	0	0	0	0	0	0
2	1944	2020	2	1	2008	12	2	0	0	1	0	0		0	1	0	0	62	6.7	3	4.99	1	1	0	1	3.5	1.4	2.1	1.8	0	0	0	1	0	0	1	1	76	1	1	1	1	0	0	0
3	1951	2020	2	1	2000	20	2	0	0	1	1	0	0	0	1	0	0	61	6	4	7.98	1	2	1	1.1	4.4	2	2.4	2	0	0	0	0	0	0	0	0	69	0	0	0	0	0	0	1
4	1953	2020	1	1	1998	22	2	0	0	1	0	0	0	0	1	0	0	79	7.8	2	6.99	1	3	1	2.1	4.1	1.2	2.9	2.1	0	0	0	0	0	0	0	0	67	0	0	0	0	0	0	1
5	1945	2017	2	1			2	0	0	0	0	0	0	0	1	0	0	64	8.1	1.3	21.96	1	6	1	1.6	7.5	2.3	5.2	4.7	0	0	0	0	0	0	0	0	72	0	0	0	0	1	0	1
6	1951	2020	2	1	2006	14	2	0	0	1	1	0	0	0	1	0	0	67	8.2	5	6.32	1	2	1						0	0	0	0	0	0	1	0	69	0	0	0	0	0	0	1
7	1971	2020	1	1	2013	7	2	0	0	1	1	0	0	0	1	0	0	76	6.9	2	0	0	0	0	0.6	5	1.28	3.72	3.23	0	0	0	0	0	0	1	0	49	0	0	0	0	0	0	0
8	1953	2020	2	1	2009	11	2	0	0	1	0	0	0	0	1	0	0	62	6.7	1	1	0	1	0	3	6.7	1.1	5.6	4.5	0	0	0	0	0	0	0	0	67	0	0	0	0	0	0	0
9	1949	2020	2	1	2014	6	2	0	0	1	0	0	0	0	1	0	0	86	7.6	2	6.99	1	2	1	2.4	4.1				0	0	0	1	0	0	1	1	71	1	1	1	1	0	0	1
10	1956	2020	2	1	2013	7	2	0	0	1	0	1	1	0	1	0	0	71	6.4	2	4.99	1	1	0						0	0	0	0	0	0	0	0	64	0	0	0	0	0	0	0
11	1961	2020	2	1	2010	10	2	0	0	0	0	0	0	0	0	0	0	82	6.3	2	0	0	0	0						0	0	0	0	0	0	0	0	59	0	0	0	0	0	0	0
12	1943	2021	2	1	2016	5	2	0	1	1	0	0			1			56	7.4	4	13.98	1	4	1						0	1	1	0	0	1	0	1	78	2	1	1	1	1	0	1
13	1954	2020	1	1	2009	11	2	0	1	1	1	0	0	0	1	0	0	76	8.2	3	6.99	1	1	1						0	0	0	0	0	0	0	0	66	0	0	0	0	0	0	1
14	1960	2020	1	1	2009	11	2	0	0	0	0	0	0	1	0	1	0	53	7.3	1	4.66	1	3	1						0	0	0	0	0	0	0	0	60	0	0	0	0	0	0	1
15	1948	2019	2	1	1995	24	2	0	0	1	1	0	1	0	1	1	0	43	7.6	50	29.97	0	5	1	3	3.8	0.78	3	2.02	0	1	0	1	0	0	1	1	71	1	1	1	1	1	0	1
16	1943	2020	1	1	1989	31	1	0	0	1	1	0	0	0	1	0	0	90	8.1	2	5.99	1	1	1						0	0	0	0	0	0	0	0	77	0	0	0	0	0	0	1
17	1953	2020	1	1	2008	12	2	0	1	1	0	0	0	0	1	0	0	84	8.6	4	5.99	1	1	1						0	1	0	0	0	0	0	1	67	0	0	0	1	0	0	1
18	1966	2020	2	1	2015	5	2	0	0	1	0	0	0	0	1	0	0	73	7.3	3	0	0	0	0	2.6	4	1	3	2	0	1	1	0	0	0	1	1	54	1	1	1	1	0	0	0
19	1969	2020	1	1	2014	6	2	0	1	1	0	0	0	0	1	0	0	78	7.5	3	30.96	1	5	1						0	0	0	0	0	0	0	0	51	0	0	0	0	1	0	1
20	1967	2021	1	1	2020	1	1	0	0	1	1	0	0	0	1	0	0	79	9.6	2	0	0	0	0	1.47	5	1.18		3.15	0	0	0	0	0	0	1	0	54	0	0	0	0	0	0	0
21	1930	2019	2	1	1997	22	2	0	0	1	0	0	1	0	1	0	0	79	7.7	2	9.99	1	2	1						0	1	0	0	1	0	1	1	89	1	0	1	1	0	0	1
22	1972	2020	1	1	2016	4	2	0	0	1	0	0	0	0	1	0	0	82	6.5	2	4.99	1	2	0	2.42	4.5	0.94		2.46	0	0	0	0	0	0	0	0	48	0	0	0	0	0	0	0
23	1994	2020	2	1	1996	24	1	0	0	0	1	1	0	0	0	0	0	90	7.2	2	3.99	1	3	0	1	4.4	2	2.4	2.3	1	0	0	0	0	0	0	0	26	0	0	0	0	0	0	0
24	1950	2020	1	1	2019	1	2	0	0	1	0	0	0	1	1	1	0	52	8.4	23	0	0	0	1						0	0	0	0	1	0	1	1	70	1	0	1	0	0	0	1
25	1940	2019	1	1	2007	12	2	0	1	0	0	0	0	0	1	0	1	67	7.6	6	21.96	1	5	1						1	1	1	1	0	1	1	1	79	3	1	1	1	1	0	1
27	1943	2019	1	1	2005	14	2	0	1	1	0	0	0	0	1	0	0	73	8.1	3	6.99	1	2	1						0	1	1	0	0	1	0	1	76	2	1	1	1	0	0	1
29	1953	2019	2	1	2005	14	2	0	0	0	1	0	0	0	1	0	0	73	8.2	2	15.64	1	3	1						0	0	0	0	0	0	0	0	66	0	0	0	0	0	1
30	1950	2019	1	1	1989	30	2	0	0	1	1	0	0	0	1	0	0	76	7.9	3	14.97	1	7	1						0	0	0	0	0	0	0	0	69	0	0	0	0	1	0	1
31	1955	2020	2	1	2007	13	2	0	0	0	0	0	0	0	1	0	0	72	7.6	1	12.97	1	4	1	0.7	3.1	1.67	1.4	1.33	0	1	0	0	0	0	1	1	65	0	0	0	1	1	0	1
32	1963	2020	2	1	2016	4	2	0	0	1	0	0	0	0	1	0	0	75	6.9	2	3.99	1	1	0						0	0	0	0	0	0	0	0	57	0	0	0	0	0	0	0
33	1976	2020	1	1	2000	20	1	0	0	0	1	0	0	0	0	0	0	90	8.4	2	0	0	0	0	2.29	6.5	1.6	4.9	3.89	0	0	0	0	0	0	0	0	44	0	0	0	0	0	0	0
34	1962	2019	1	1	1997	22	2	0	0	1	1	0	0	0	1	0	0	90	7.4	2	4.33	1	3	1	2.1	6.1	1	5.1	5	0	0	0	0	0	1	1	1	57	1	1	1	1	0	0	1
35	1945	2020	1	1	1997	23	2	0	1	0	0	0	0	0	0	0	0	59	8	18	13.98	1	5	1	0.6	4.6	1.88	2.7	2.52	0	0	0	0	0	1	1	1	75	1	1	1	1	1	0	1
36	1950	2019	2	1	2001	18	2	0	0	1	1	0	0	0	1	0	0	71	8.2	2	19.96	1	5	1	2.7	4.5				0	1	0	0	0	0	1	1	69	0	0	0	1	1	0	1
37	1939	2020	2	1	2020	0	2	0	1	1	0	0	0	0	1	0	0	47	6.5	0.3	13.98	1	4	1	1	3.5	1.23	2.3	1.89	0	1	0	0	0	0	1	1	81	0	0	0	1	1	0	1
38	1932	2019	2	1	2002	17	2	0	1	1	1	0	0	0	1	0	0	79	8.3	6	19.98	1	3	1	0.8	3	1.41	1.6	1.51	0	1	0	1	0	0	1	1	87	1	1	1	1	0	1
39	1972	2020	1	1	2013	7	2	0	0	1	1	0	0	0	1	0	0	90	6.1	0.4	6.99	1	2	1	6.3	4.8				0	0	0	0	0	0	0	0	48	0	0	0	0	0	0	1
40	1956	2020	1	1			2	0	0	0	0	0	0	0	1	0	0	83	6.8	2	20.97	1	4	1						0	0	0	0	0	0	0	0	64	0	0	0	0	1	0	1
41	1971	2021	2	1	2010	11	2	0	0	1	0	0	0	0	0	0	0	90	7.2	2	12.98	1	3	1	3.5	7.2	1.3	5.9	5.1	0	0	0	0	0	0	0	0	50	0	0	0	0	0	0	1
42	1959	2019	2	1	2006	13	2	0	1	1	1	0	0	0	1	1	0	86	8.3	3	6.99	1	5	1						0	0	0	0	0	0	0	0	60	0	0	0	0	1	0	1
43	1947	2020	2	1	1990	30	2	0	0	0	1	0	0	0	1	0	0	89	8.2	4	2.33	0	2	1						0	0	0	0	0	0	0	0	73	0	0	0	0	0	0	1
44	1955	2019	2	1	2005	14	2	0	0	1	0	0	0	0	1	0	0	88	7.1	4	19.98	1	4	1						0	1	0	0	0	0	0	1	64	0	0	0	1	1	0	1
45	1962	2020	1	1	1995	25	2	0	0	1	0	0	0	0	1	0	0	90	7.7	1.3	0	0	0	0	1.59	3			1.3	0	0	0	0	0	0	1	0	58	0	0	0	0	0	0	0
46	1965	2020	2	1	2014	6	2	0	0	1	0	0	0	0	1	0	0	86	6.8	5	10.98	1	3	1	3.1	6.5				0	0	0	0	0	0	0	0	55	0	0	0	0	0	0	1
47	1943	2020	1	1	1993	27	2	0	0	1	0	0	0	0	1	0	0	72	6.6	1	3.99	1	1	1						0	0	1	0	0	0	1	1	77	1	1	1	1	0	0	1
48	1928	2020	2	1	1995	25	2	0	0	0	0	0	0	0	1	0	0	73	6.4	2	13.98	1	4	1						0	0	0	0	0	0	0	0	92	0	0	0	0	1	0	1
49	1932	2019	2	1	1997	22	2	0	1	1	1	0	0	0	1	0	0	75	7.3	2	7.98	1	2	1						0	0	0	0	0	0	0	0	87	0	0	0	0	0	0	1
50	1938	2020	2	1	2006	14	2	0	0	1	0	1	0	0	1	0	0	63	8.9	4	13.98	1	4	1	3.8	6.1				1	1	0	1	0	0	0	1	82	1	1	1	1	1	0	1
51	1960	2019	2	1	2009	10	2	1	1	1	1	0	0	0	1	1	0	90	7.7	2	17.97	1	4	1						0	0	0	0	0	0	0	0	59	0	0	0	0	1	0	1
52	1955	2019	2	1	2004	15	2	0	0	1	1	0	0	0	1	0	0	74	7.6	6	6.99	1	1	1						0	0	0	0	0	0	0	0	64	0	0	0	0	0	0	1
53	1935	2019	1	1	2009	10	2	1	1	1	0	0	0	1	1	1	0	90	7.7	4	23.97	1	4	1						0	1	1	0	0	0	1	1	84	1	1	1	1	1	0	1
55	1942	2019	2	1	2007	12	2	0	0	1	1	0	1	0	1	0	0	42	8.2	68	13.98	1	4	1						0	0	0	0	0	0	0	0	77	0	0	0	0	1	0	1
56	1940	2020	1	1	1989	31	2	0	0	1	1	1	0	0	0	0	0	85	6.9	1	3.99	1	2	0						0	0	0	0	0	0	0	0	80	0	0	0	0	0	0	0
57	1947	2019	2	1	1991	28	2	0	0	1	1	0	0	0	1	0	0	86	7.9	2	14.97	1	5	1						0	0	0	0	0	0	0	0	72	0	0	0	0	1	0	1
58	1967	2020	1	1	2011	9	2	1	0	1	1	0	0	1	1	0	0	79	7.7	3	11.98	1	3	1						0	0	0	0	0	0	0	0	53	0	0	0	0	0	0	1
59	1957	2019	2	1	2007	12	2	0	0	1	1	0	0	0	1	0	0	80	8.3	3	17.97	1	5	1						0	0	0	0	0	0	0	0	62	0	0	0	0	1	0	1
60	1952	2019	2	1	2002	17	2	0	0	0	0	0	0	0	0	0	0	90	6.7	2	4.99	1	1	0						0	0	0	0	0	0	0	0	67	0	0	0	0	0	0	0
61	1965	2020	1	1	1969	51	1	0	0	0	1	0	0	0	1	0	0	90	6.8	0.3	17.97	1	4	1						0	0	0	0	0	0	0	0	55	0	0	0	0	1	0	1
62	1942	2020	2	1	1993	27	2	1	0	1	1	0	1	0	1	1	0	90	6.4	2	3.99	1	1	0						0	0	0	0	0	0	0	0	78	0	0	0	0	0	0	0
63	1946	2020	1	1	2009	11	2	0	1	1	0	0	0	0	1		1	83	7.6	2	10.98	1	1	1	1.91	5.3	1.11	4.2	3.36	0	0	0	0	0	1	1	1	74	1	1	1	1	0	0	1
64	1950	2020	2	1	2003	17	2	0	0	1	0	1	0	0	1	0	0	76	6.5	3	9.32	1	3	1	1.1	4.3	1.7	2.6	2.3	0	0	0	0	0	0	1	0	70	0	0	0	0	0	0	1
66	1954	2020	2	1	1960	60	1	0	0	1	1	1	0	0	0	0	0	85	7.9	2	10.98	1	2	1	1.4	7.4				1	0	0	1	0	0	1	1	66	1	1	1	1	0	0	1
67	1954	2020	2	1	2008	12	2	0	0	1	0	0	0	0	1	1	0	90	6.8	2	5.99	1	2	1						0	1	0	0	0	0	1	1	66	0	0	0	1	0	0	1
68	1938	2019	2	1	2003	16	2	0	1	1	1	0	0	0	1	0	0	83	10.3	4	20.97	1	5	1						0	0	0	0	0	0	0	0	81	0	0	0	0	1	0	1
69	1961	2019	1	1	1993	26	2	0	1	1	1	0	0	0	1	0	0	64	10.3	5	0	0	0	1						0	0	0	0	0	0	0	0	58	0	0	0	0	0	0	1
70	1948	2020	2	1	2005	15	2	0	0	1	0	0	0	0	1	0	0	80	6.7	2	0	0	0	0	1.6	5.6	1.51		3.33	0	0	0	0	0	0	0	0	72	0	0	0	0	0	0	0
71	1948	2020	2	1	2007	13	2	0	0	1	0	0	0	0	1	0	0	90	6.7	1	3.33	1	1	1						0	0	0	0	0	0	0	0	72	0	0	0	0	0	0	1
72	1954	2019	1	1	1998	21	2	0	0	1	1	0	0	0	1	0	0	75	8.2	3	7.98	1	3	1						0	1	0	0	0	0	1	1	65	0	0	0	1	0	0	1
73	1980	2021	1	1	2018	3	2	0	0	0	0	0	0	0	0	0	0	90	5.9	2	13.98	1	3	1	2.2	4.3				0	0	0	0	0	0	0	0	41	0	0	0	0	0	0	1
74	1958	2020	1	1	1990	30	2	1	0	1	1	0	0	0	1	1	0	63	8.2	5	24.96	1	8	1						0	1	0	1	0	0	1	1	62	1	1	1	1	1	0	1
75	1949	2019	1	1	2008	11	2	0	0	1	0	0	0	0	1	0	0	78	7.8	1	6.32	1	2	1						0	0	0	0	0	0	0	0	70	0	0	0	0	0	0	1
76	1954	2019	1	1	1999	20	2	1	0	0	1	0	1	1	1	1	0	62	11	61	6.99	1	2	1	1.4	3				0	0	0	0	0	1	1	1	65	1	1	1	1	0	0	1
77	1963	2020	1	1	2019	1	2	0	0	0	0	0	0	0	0	0	0	81	6.5	1	0	0	0	0	1.39	4.3	1.02		2.62	0	0	0	0	0	0	0	0	57	0	0	0	0	0	0	0
78	1954	2020	2	1	1996	24	2	0	0	1	0	0	0	0	1	1	0	77	6.6	2	9.98	1	3	1	0.7	3.8				0	1	0	0	0	0	0	1	66	0	0	0	1	0	0	1
79	1981	2020	1	1	2012	8	2	0	0	0	0	0	0	0	0	1	0	90	6.4	2	2.33	0	0	0	2.2	5	0.8	4.2	3.3	0	0	0	0	0	0	0	0	39	0	0	0	0	0	0	0
80	1946	2020	2	1	2013	7	2	0	0	1	1	0	0	0	1	0	1	74	7.3	2	5.99	1	2	1						0	0	0	0	0	0	0	0	74	0	0	0	0	0	0	1
81	1947	2019	1	1	2005	14	2	1	0	1	0	0	0	1	1	1	0	79	8.4	3	17.97	1	6	1	3	5.2	0.8	4.4	3.3	0	0	0	0	0	0	0	0	72	0	0	0	0	1	0	1
82	1955	2019	2	1	2013	6	2	0	1	1	0	0	0	0	0	1	0	73	7.7	5	11.65	1	7	1						0	0	0	0	0	0	0	0	64	0	0	0	0	1	0	1
83	1964	2020	2	1	1984	36	1	0	0	1	1	0	0	0	1	0	0	52	9.2	13	22.96	1	6	1	1.1					0	1	0	0	0	0	1	1	56	0	0	0	1	1	0	1
84	1955	2019	2	1	2012	7	2	0	0	1	1	0	0	0	1	0	0	90	8.6	2	21.97	1	4	1						0	0	0	0	0	0	0	0	64	0	0	0	0	1	0	1
85	1936	2019	2	1	2006	13	2	0	0	1	1	0	0	0	1	0	0	85	8.2	2	2	0	2	0						0	1	0	0	0	0	1	1	83	0	0	0	1	0	0	0
87	1951	2020	1	1	2003	17	2	0	0	1	0	0	0	0	1	0	0	90	6.5	4	6.99	1	2	0						0	1	0	0	0	0	1	1	69	0	0	0	1	0	0	0
89	1962	2021	1	1	2008	13	2	0	0	0	0	0	0	0	1	0	0	63	5.7	2	0	0	0	0	0.82	4.3			2.86	0	0	0	0	0	0	0	0	59	0	0	0	0	0	0	0
90	1947	2019	2	1	2001	18	2	0	0	1	0	0	0	0	1	0	0	90	6.8	3	9.99	1	3	1						1	0	0	1	0	0	1	1	72	1	1	1	1	0	0	1
91	1964	2020	2	1	2014	6	2	0	0	0	0	0	0	0	1	0	0	75	6.5	2	5.99	1	1	0	1.24	6				0	0	0	0	0	0	0	0	56	0	0	0	0	0	0	0
92	1957	2019	2	1	2002	17	2	0	0	0	0	0	0	0	1	0	1	89	7.4	2	5.99	1	2	1	2.68	8.2				0	0	0	1	0	0	1	1	62	1	1	1	1	0	0	1
93	1956	2020	1	1	2009	11	2	0	0	1	0	0	0	0	1	0	0	79	6.9	2	3.99	1	1	0	0.6	3.3	1.6	1.7	1.6	0	0	0	0	0	0	1	0	64	0	0	0	0	0	0	0
94	1944	2020	1	1	2010	10	2	0	0	1	1	0	0	0	1	0	0	72	7.8	5	10.98	1	2	1	1.61	2.3	0.71			0	0	0	0	0	0	1	0	76	0	0	0	0	0	0	1
95	1951	2020	1	1	2005	15	2	1	0	1	0	0	0	0	1	0	1	53	8.3	8	6.99	1	2	1	1.4	3.4	0.99	2.4	1.84	0	1	0	0	1	0	1	1	69	1	0	1	1	0	0	1
96	1943	2020	1	1	2016	4	2	0	0	1	0	0	0	0	1	0	0	46	6.5	8	13.97	1	4	1	2.9	4.8			2.65	0	0	0	0	0	0	1	0	77	0	0	0	0	1	0	1
97	1949	2020	2	1	2002	18	2	0	0	0	0	0	0	0	1	0	0	67	6.7	2	6.99	1	1	1	2	3.6				0	1	0	0	1	0	1	1	71	1	0	1	1	0	0	1
98	1936	2020	2	1	2008	12	2	0	0	1	1	1	0	0	1	0	0	72	8.1	2	2.33	0	2	0						0	1	0	0	0	0	1	1	84	0	0	0	1	0	0	0
99	1950	2020	2	1	1995	25	2	0	0	1	0	0	0	0	1	0	0	73	6.8	2	8.32	1	2	1						0	0	0	0	0	0	0	0	70	0	0	0	0	0	0	1
100	1955	2020	1	1	2008	12	2	0	0	0	0	0	0	0	1	0	0	66	7.4	5	13.98	1	3	1	0.7	3.7				0	1	0	0	1	0	1	1	65	1	0	1	1	0	0	1
101	1958	2020	1	1	2015	5	2	0	0	0	0	0	0	0	0	0	1	90	6.4	1	6.99	1	1	1	0.5	4	1	3	2.7	0	0	0	0	0	0	0	0	62	0	0	0	0	0	0	1
102	1954	2020	1	1	2012	8	2	0	0	1	0	0	0	0	1	0	0	89	6.5	1	3.99	1	1	0	2.2	4.2	1.77		1.4	1	0	0	0	0	0	1	0	66	0	0	0	0	0	0	0
103	1952	2019	1	1	1996	23	2	1	0	1	1	0	1	1	1	1	0	76	6.3	1	16.64	1	3	1	2.48	3.1				0	1	0	0	1	1	1	1	67	2	1	1	1	0	1
104	1939	2019	1	1	2011	8	2	1	0	1	0		0	0	1	0	0	86	7.6	2	20.3	1	4	1						0	1	0	0	1	0	0	1	80	1	0	1	1	1	0	1
105	1944	2019	2	1	2003	16	2	0	0	1	1	0	0	0	1	0	0	86	7.6	2	6.99	1	1	1	0.8	4.2				0	0	0	0	0	0	0	0	75	0	0	0	0	0	0	1
106	1932	2019	1	1	2008	11	2	1	0	1	1	0	0	1	1	1	0	73	10.9	36	7.99	1	2	1	2.4	5.2	1.2	4	3.2	0	1	0	0	0	0	1	1	87	0	0	0	1	0	0	1
107	1954	2019	2	1	2002	17	2	0	0	1	1	0	0	0	0	0	0	90	8.1	2	2.33	0	2	0						0	0	0	0	0	0	0	0	65	0	0	0	0	0	0	0
108	1945	2020	2	1	1997	23	2	0	0	1	1	0	0	0	1	0	0	86	6.7	2	5.66	1	3	1	1.35	4.1				0	1	0	0	1	0	1	1	75	1	0	1	1	0	0	1
109	1954	2019	2	1	2012	7	2	0	0	0	0		1	0	1	0	0	53	7.8	23	3.66	1	2	1	5.7	6.1	1	5	4.1	0	0	0	0	0	0	0	0	65	0	0	0	0	0	0	1
110	1947	2019	1	1	2009	10	2	0	0	1	0	0	0	1	1	0	0	76	6.9	2	10.65	1	3	1	6.3	4.9				0	0	0	1	0	0	1	1	72	1	1	1	1	0	0	1
111	1949	2020	2	1	2016	4	2	0	0	1	0	0	0	0	1	0	0	88	6.3	2	3.99	1	0	0	1.4	4.3				0	0	0	0	0	0	0	0	71	0	0	0	0	0	0	0
112	1945	2019	2	1	1985	34	2	0	0	1	1	0	0	0	1	0	0	79	8.2	2	19.98	1	5	1						0	0	0	1	0	0	0	1	74	1	1	1	1	1	0	1
113	1938	2020	1	1	2019	1	2	0	0	1	0	0	0	0	1	0	0	90	6.8	1	3.99	1	2	0	0.98	6.2	1.31	4.9	4.43	0	1	0	0	0	0	1	1	82	0	0	0	1	0	0	0
114	1961	2020	2	1	1994	26	2	0	0	1	1	0	1	0	1	0	0	84	6.9	5	17.97	1	3	1	2.2	4.6	1.3	3.3	2.2	0	0	0	0	0	1	0	1	59	1	1	1	1	0	1
116	1950	2020	1	1	2008	12	2	1	0	1	0	0	0	0	1	0	0	73	7.2	2	3.99	1	0	1						0	0	0	0	0	0	0	0	70	0	0	0	0	0	0	1
117	1944	2019	1	1	2004	15	2	0	0	1	0	0	0	0	1	0	0	90	6.4	2	18.97	1	3	1						0	1	0	0	0	0	0	1	75	0	0	0	1	0	1
118	1966	2019	2	1	2003	16	2	0	0	1	1	0	0	0	1	0	0	84	7.6	1	4.66	1	3	1						0	0	0	0	0	0	0	0	53	0	0	0	0	0	0	1
119	1940	2019	2	1	1996	23	2	0	0	1	1	0	0	0	1	0	0	83	8.3	34	5.99	1	1	1	0.77	5.4				0	0	0	0	0	0	0	0	79	0	0	0	0	0	0	1
120	1950	2020	1	1	2017	3	2	0	0	1	0	0	0	0	1	0	0	73	6.7	2	11.97	1	3	1						0	1	1	0	1	0	0	1	70	2	1	1	1	0	0	1
121	1939	2020	2	1	2006	14	2	0	0	0	0	0	0	0	1	0	0	82	6.8	2	17.97	1	4	1	1.5	4.6	0.9	3.7	3.2	0	1	0	0	0	0	0	1	81	0	0	0	1	1	0	1
122	1953	2020	2	1	2006	14	2	0	0	1	0	0	0	0	1	0	1	62	7.2	4	0	0	0	0						0	0	0	0	0	0	0	0	67	0	0	0	0	0	0	0
123	1947	2019	2	1	1972	47	1	0	0	0	1	1	0	0	1	0	0	86	8.6	2	14.31	1	5	1						0	0	0	0	1	0	0	1	72	1	0	1	0	1	0	1
125	1950	2020	1	1	2015	5	2	0	0	1	0	0	0	0	1	0	0	81	7.4	4	5.66	1	3	1						0	0	0	0	0	0	0	0	70	0	0	0	0	0	0	1
126	1933	2020	2	1	1999	21	2	0	0	1	0	1	1	0	1	0	0	75	7	2	17.97	1	3	1						0	1	0	0	0	0	1	1	87	0	0	0	1	0	1
127	1978	2020	2	1	1991	29	1	0	0	0	1	1	0	0	0	0	0	79	6.4	1	0	0	0	0	0.55	4.8	2.11		2.44	0	0	0	0	0	0	0	0	42	0	0	0	0	0	0	0
128	1943	2019	1	1	2014	5	2	0	0	1	0	0	0	0	1	0	0	88	7.2	1	14.97	1	4	1						0	1	0	0	1	0	1	1	76	1	0	1	1	1	0	1
129	1953	2020	2	1	2016	4	2	0	0	0	0	0	0	0	1	0	0	90	6.6	2	4.99	1	2	1	3	6.3	1.24	5.1	4.05	0	0	0	0	0	0	0	0	67	0	0	0	0	0	0	1
130	1960	2019	2	1	2013	6	2	0	0	0	0	0	0	0	0	0	0	85	5.6	2	7.99	1	2	0						0	0	0	0	0	0	0	0	59	0	0	0	0	0	0	0
131	1936	2019	2	1	1990	29	2	0	0	1	0	0	0	0	1	0	0	76	6.9	2	6.99	1	1	1	2.2	4.9	1.4	3.5	2.8	0	0	0	0	0	0	1	0	83	0	0	0	0	0	0	1
132	1956	2020	1	1	2017	3	2	0	0	1	0	0	0	1	1	0	0	79	8.3	2	7.98	1	2	1	9.7	4.7	0.7	4	2.08	0	0	0	0	0	1	1	1	64	1	1	1	1	0	0	1
133	1948	2021	1	1	2012	9	2	0	0	0	0	0	0	0	1	0	0	60	7.1	2	20.97	1	4	1	3.3	6.5			2.95	0	0	0	0	0	0	0	0	73	0	0	0	0	1	0	1
134	1928	2019	2	1	2000	19	2	0	0	1	0	0	1	0	1	0	0	80	8.1	53	16.98	1	4	1	3	4.4	1.6	2.8	2.2	0	0	0	0	0	0	1	0	91	0	0	0	0	1	0	1
135	1958	2019	1	1	2008	11	2	0	0	1	1	0	0	0	1	0	0	76	8.3	2	2	0	3	1	3.3	6	1.1	4.9	4	0	0	0	0	0	0	0	0	61	0	0	0	0	0	0	1
136	1953	2020	1	1	2010	10	2	1	0	1	0	0	0	1	0	1	0	77	7.3	1	0	0	0	0						0	0	0	0	0	0	0	0	67	0	0	0	0	0	0	0
137	1938	2019	1	1	1998	21	2	0	0	1	1		1	0	1	0	0	43	9.6	174	18.96	1	5	1						0	0	0	0	0	0	0	0	81	0	0	0	0	1	0	1
138	1950	2019	2	1	1985	34	2	0	0	1	1	0	0	0	1	0	0	54	8.3	48	15.98	1	3	1						0	1	0	1	1	1	1	1	69	3	1	1	1	0	1
139	1949	2019	2	1	1999	20	1	0	0	0	1	1	0	0	1	0	0	76	6.6	3	7.98	1	3	1	0.6	4.5	2.7	1.8	1.68	0	0	0	0	0	0	0	0	70	0	0	0	0	0	0	1
140	1939	2019	1	1	2001	18	2	0	0	1	0	0	0	0	1	0	0	79	7.1	2	6.99	1	2	1	2.3	4.1	1.5	2.6	2.2	0	1	0	0	0	0	0	1	80	0	0	0	1	0	0	1
141	1932	2019	1	1	1998	21	2	0	0	1	0	0	0	0	1	0	0	75	6.5	4	6.99	1	2	1						0	0	0	0	0	0	0	0	87	0	0	0	0	0	0	1
142	1956	2019	2	1	2010	9	2	0	0	0	0	0	0	0	1	0	0	75	6.8	5	17.97	1	5	1						0	0	0	0	0	0	0	0	63	0	0	0	0	1	0	1
143	1949	2019	2	1	2008	11	2	0	1	1	0	0	0	0	1	1	0	78	8.2	3	13.98	1	4	0						0	0	0	0	0	0	0	0	70	0	0	0	0	1	0	0
144	1958	2019	1	1	2011	8	2	1	0	1	1	0	0	0	1	0	0	84	7.4	3	11.98	1	3	1						0	0	0	0	0	0	0	0	61	0	0	0	0	0	0	1
145	1948	2020	2	1	2013	7	2	0	0	1	0	0	0	0	1	0	0	89	6.5	1	11.97	1	4	0	1.24	4.2	1.83	2.3	1.76	0	1	0	0	0	0	1	1	72	0	0	0	1	1	0	0
147	1962	2020	2	1	1999	21	1	1	0	1	1	0	0	1	0	0	0	63	8.2	3	13.98	1	3	1						0	0	0	0	0	0	0	0	58	0	0	0	0	0	0	1
148	1941	2019	2	1	1986	33	2	0	0	1	1	0	1	0	1	0	0	61	6.5	45	13.98	1	3	1						0	0	0	0	0	0	0	0	78	0	0	0	0	0	0	1
149	1958	2019	2	1	2013	6	2	0	0	0	0	0	0	0	1	0	0	74	5.1	3	12.98	1	3	0						0	1	0	1	1	0	0	1	61	2	1	1	1	0	0	0
150	1970	2019	2	1	2013	6	2	0	0	0	0	0	0	0	1	0	0	90	6.8	1	17.97	1	5	1	3.1	5.2	1.47	3.7	3.06	0	0	0	0	0	0	0	0	49	0	0	0	0	1	0	1
151	1937	2019	2	1	2011	8	2	0	0	1	0	0	0	0	1	0	0	90	5.6	3	17.98	1	4	0	1.1	3.96				0	1	0	0	1	0	1	1	82	1	0	1	1	1	0	0
152	1955	2019	2	1	2014	5	2	0	0	1	0	0	0	0	1	0	1	79	8.3	4	10.32	1	2	1	2.4	6.8	1.4	5.4	4.9	0	0	0	1	0	0	1	1	64	1	1	1	1	0	0	1
155	1967	2021	1	1	2010	11	1	1	0	0	1	0	0	1	1	0	0	62	6.6	2	0	0	0	0						0	0	0	0	0	0	0	0	54	0	0	0	0	0	0	0
156	1951	2021	2	1	1994	27	2	0	0	0	1	0	0	0	1	0	0	35	7	6	11.98	1	2	1	1.53	4.5	1.44		2.33	0	0	0	0	0	0	0	0	70	0	0	0	0	0	0	1
157	1968	2020	2	1	2012	8	2	0	0	0	1	0	0	0	0	0	0	75	8.3	2	11.98	1	2	1						0	0	0	0	0	0	0	0	52	0	0	0	0	0	0	1
158	1937	2020	2	1	2001	19	2	0	0	1	1	0	0	0	1	0	0	76	6.8	2	4.99	1	2	0	1.4	5	1.3		3.13	0	1	1	1	1	1	0	1	83	4	1	1	1	0	0	0
159	1971	2020	2	1	2019	1	2	0	0	1	0	0	0	0	1	0	1	90	5.7	0.4	13.98	1	3	0						0	0	0	0	0	0	0	0	49	0	0	0	0	0	0	0
160	1950	2020	2	1	2001	19	2	0	0	1	1	0	0	0	1	1	0	90	6.9	1	3.99	1	2	0	2.3	3.8	1.1	2.7	2.2	0	0	0	0	0	0	0	0	70	0	0	0	0	0	0	0
161	1961	2019	2	1	1997	22	2	0	0	1	1	0	0	0	0	0	0	81	8.5	3	16.98	1	4	1	1.4	5.6				0	0	0	1	0	0	1	1	58	1	1	1	1	1	0	1
162	1941	2020	2	1	2005	15	2	0	0	1	0	0	1	0	1	0	0	59	8.6	4	10.98	1	2	1	1.3	3.8	1.89	1.9	1.51	0	0	0	0	0	0	0	0	79	0	0	0	0	0	0	1
163	1953	2020	2	1	2003	17	2	0	0	1	0	0	0	0	0	0	0	87	5.9	2	4.99	1	2	0	1.8	5.3				0	0	0	0	0	0	0	0	67	0	0	0	0	0	0	0
164	1948	2020	1	1	1992	28	2	0	0	1	1	0	0	0	1	0	0	90	6.8	2	3.99	1	2	0	0.8	4	1.5	2.5	2.4	0	0	0	0	0	0	1	0	72	0	0	0	0	0	0	0
165	1955	2020	2	1	2005	15	2	0	0	1	0	0	0	0	1	0	0	69	7.5	2	2.33	0	0	1						1	0	0	0	0	0	0	0	65	0	0	0	0	0	0	1
166	1945	2019	2	1	2008	11	2	0	0	1	0	0	0	0	1	0	0	67	6.3	3	21.97	1	4	1						0	0	0	0	0	0	0	0	74	0	0	0	0	1	0	1
167	1951	2019	1	1	1994	25	2	1	1	1	1	0	1	1	1	0	0	67	8.1	3	3.99	1	1	1						0	0	0	0	0	0	0	0	68	0	0	0	0	0	0	1
168	1950	2019	2	1	2004	15	2	0	1	1	1	0	0	0	1	0	0	63	8.1	6	13.98	1	4	1						0	0	0	0	0	0	0	0	69	0	0	0	0	1	0	1
169	1950	2019	1	1	2012	7	2	0	0	1	0	0	0	0	0	1	0	76	7.1	2	9.32	1	4	1	2.5	3.6				0	1	0	0	1	0	1	1	69	1	0	1	1	1	0	1
170	1938	2020	2	1	2011	9	2	0	0	0	0	0	0	0	1	0	0	68	7.6	8	20.97	1	4	1	3.2	5.9				1	0	0	0	0	0	0	0	82	0	0	0	0	1	0	1
171	1965	2019	2	1	2010	9	2	0	0	0	0	0	0	0	1	1	0	90	7.2	2	10.98	1	4	1						0	0	0	0	0	0	0	0	54	0	0	0	0	1	0	1
173	1939	2020	2	1	2000	20	2	0	0	0	0	0	0	0	0	0	0	81	6.3	1	9.98	1	3	1						0	0	0	0	0	0	0	0	81	0	0	0	0	0	0	1
174	1984	2020	1	1	1996	24	1	0	0	0	1	0	0	0	0	0	0	73	8.5	2	7.98	1	4	1						0	0	0	0	0	0	0	0	36	0	0	0	0	1	0	1
175	1933	2019	2	1	1993	26	2	0	0	1	0	0	1	0	1	0	0	46	6.5	53	9.99	1	1	1	0.7	3.2	2	1.2	1.1	0	0	0	0	0	0	0	0	86	0	0	0	0	0	0	1
176	1947	2020	2	1	2015	5	2	0	0	1	0	0	1	0	1	0	0	90	6.8	1	7.32	1	2	1		3.01	0.64		1.54	0	0	0	0	0	0	1	0	73	0	0	0	0	0	0	1
178	1964	2019	1	1	2012	7	2	0	0	1	0	0	0	0	1	0	0	90	7.3	3	6.99	1	2	0						0	0	0	0	0	0	0	0	55	0	0	0	0	0	0	0
180	1951	2020	2	1	2010	10	2	0	0	0	0	0	0	0	1	0	0	84	7.7	2	6.99	1	2	1	0.75	4.4				0	0	0	0	0	0	0	0	69	0	0	0	0	0	0	1
181	1955	2018	2	1	2012	6	2	0	1	1	1	0	1	0	1	0	0	54	7.9	52	7.32	1	6	1						0	1	1	0	0	0	1	1	63	1	1	1	1	1	0	1
182	1976	2020	1	1	2008	12	2	1	0	1	1	0	0	0	1	0	0	78	9.8	7	10.98	1	2	1						0	0	0	1	1	0	1	1	44	2	1	1	1	0	0	1
183	1953	2020	2	1	2005	15	2	0	0	0	0	0	0	0	1	0	0	83	6.4	2	7.98	1	3	0						0	0	0	0	0	0	1	0	67	0	0	0	0	0	0	0
184	1968	2017	2	1	2014	3	2	0	0	1	0	0	0	0	0	0	0	90	6.8	11.8	7.99	1	0	1	1.5	3.2	0.9	2.3	1.8	0	0	0	0	0	0	0	0	49	0	0	0	0	0	0	1
185	1950	2020	2	1	2005	15	2	0	0	1	0	0	0	0	1	0	0	90	9.4	2	9.98	1	2	1	2	3.3	1.2	2.1	1.6	0	1	0	0	0	0	1	1	70	0	0	0	1	0	0	1
186	1953	2020	2	1	1994	26	2	0	0	1	1	0			1			90	6.9	4	6.99	1	2	1	2.5	3.2	0.96	2.2		1	1	0	0	1	0	1	1	67	1	0	1	1	0	0	1
187	1949	2019	2	1	2002	17	2	0	0	1	1	0	0	0	1	0	0	83	7.8	5	7.98	1	2	1	2.6	7	1.4	5.6	4.5	0	0	0	0	0	0	0	0	70	0	0	0	0	0	0	1
188	1944	2020	1	1	2008	12	2	1	0	1	0	1	0	1	1	0	0	56	6.2	1	10.98	1	4	1	2.54	4.6	1.61	3	1.82	0	0	0	0	0	1	1	1	76	1	1	1	1	1	0	1
189	1950	2020	1	1	1995	25	2	1	0	0	0	0	0	0	0	0	0	90	6.5	2	6.99	1	2	0						0	0	0	0	0	0	0	0	70	0	0	0	0	0	0	0
190	1964	2017	1	1	2014	3	2	0	0	1	0	0	1	0	1	1	0	43	7.4	24.9	0	0	0	0	4.8	4.6	0.9	3.7	2.2	0	0	0	0	0	0	0	0	53	0	0	0	0	0	0	0
191	1957	2019	2	1	2013	6	2	1	0	1	1	0	0	1	1	1	0	84	7.6	3	12.65	1	5	1	0.8	5.1	1.5	3.6	3.3	0	0	0	0	0	0	0	0	62	0	0	0	0	1	0	1
192	1964	2020	2	1	1995	25	2	0	1	1	0	0	0	0	1	1	0	76	6.9	2	13.97	1	3	1						0	0	0	0	0	1	1	1	56	1	1	1	1	0	0	1
193	1960	2020	1	1	1980	40	1	0	0	1	1	0	0	0	1	0	0	53	8	7	17.97	1	3	1						0	1	1	0	0	1	1	1	60	2	1	1	1	0	1
194	1958	2020	1	1	2005	15	1	0	0	1	1	0	0	1	1	0	0	81	7.1	2	8.98	1	2	1						0	0	0	0	0	0	0	0	62	0	0	0	0	0	0	1
195	1957	2021	1	1	2018	3	2	0	0	0	1	0	0	0	1	1	0	90	5.8	1	10.98	1	4	0	1.18	6	1.32	4.7	4.11	0	0	0	0	0	0	0	0	64	0	0	0	0	1	0	0
196	1952	2020	2	1	2000	20	2	0	0	1	1	0	0	0	0	0	0	90	6.1	2	10.98	1	2	1	1.2					0	0	0	0	0	0	0	0	68	0	0	0	0	0	0	1
197	1944	2019	1	1	1993	26	2	0	0	0	0	0	0	1	1	1	0	74	7.2	2	5.33	1	1	0						0	0	0	0	0	0	0	0	75	0	0	0	0	0	0	0
198	1950	2020	2	1	2008	12	2	0	0	1	1	0	0	0	1	0	0	90	7.4	2	2.33	0	1	0	1.3	3	0.9	2.1	1.7	0	1	0	0	1	1	1	1	70	2	1	1	1	0	0	0
199	1947	2019	2	1	2012	7	2	0	0	1	1	0	0	0	1	0	0	83	7.6	2	10.31	1	4	1	1.38	4.4				0	0	0	0	0	0	0	0	72	0	0	0	0	1	0	1
200	1961	2020	1	1	2017	3	2	0	1	1	0	0	0	0	1	1	1	75	7.3	4	6.99	1	2	1	0.7	3.1	1	2.1	1.9	0	0	0	1	0	0	1	1	59	1	1	1	1	0	0	1
201	1951	2020	2	1	2005	15	1	0	0	1	1	1	0	0	1	0	0	90	6.2	1	7.98	1	3	0	1.6	7.1				0	0	0	0	0	0	0	0	69	0	0	0	0	0	0	0
202	1941	2019	2	1	1984	35	2	0	0	1	1	0	1	0	1	0	0	49	5.1	57	14.98	1	4	1	2.5	3.5				0	1	0	0	0	0	0	1	78	0	0	0	1	1	0	1
203	1951	2019	2	1	1987	32	2	0	0	1	1	0	0	0	1	0	0	87	9.4	29	13.98	1	3	1	1.2	5.7			3.4	0	0	0	0	0	0	0	0	68	0	0	0	0	0	0	1
204	1967	2020	2	1	1999	21	2	0	0	0	1	0	0	0	1	0	0	84	7.3	2	6.99	1	2	1	4.18	4.8			1.69	0	0	0	0	0	0	1	0	53	0	0	0	0	0	0	1
205	1948	2019	2	1	1996	23	2	0	0	1	1	0	0	0	1	0	0	81	7.5	4	9.32	1	2	1	2.4	3.1	0.84	2.3	1.64	0	1	0	0	0	0	1	1	71	0	0	0	1	0	0	1
206	1947	2019	1	1	2004	15	2	0	0	1	0	0	0	1	1	0	1	74	8.1	3	19.3	1	8	1						0	0	0	1	0	0	1	1	72	1	1	1	1	1	0	1
207	1951	2020	1	1	2013	7	2	0	0	1	1	0	0		1	0	1	90	7	0.6	11.97	1	3	1						1	1	0	1	0	0	0	1	69	1	1	1	1	0	0	1
208	1949	2020	2	1	2001	19	2	0	0	1	1	0	0	0	1	0	0	44	8.9	16	11.97	1	3	1	0.79	4.5	1.57		2.61	1	0	0	0	0	0	0	0	71	0	0	0	0	0	0	1
209	1955	2020	2	1	1999	21	2	1	0	1	1	0	0	1	1	1	0	77	6.7	3	14.31	1	4	1	1.5	4	1	3	2.2	0	0	0	0	0	1	1	1	65	1	1	1	1	1	0	1
210	1940	2020	1	1	2011	9	2	1	0	0	0	0	0	1	1	0	0	84	6	2	7.98	1	2	0						0	1	0	0	0	0	1	1	80	0	0	0	1	0	0	0
211	1945	2020	2	1	1995	25	2	0	0	1	0	0	0	0	1	0	0	73	7.5	2	12.97	1	3	1	1	4.6	2.7	1.9	1.7	0	0	0	0	0	0	0	0	75	0	0	0	0	0	0	1
212	1955	2020	1	1	2009	11	2									1		90	5.9	2	4.99	1	2	0	2.2	4.1	0.8	3.3	2.56	0	0	0	0	0	0	1	0	65	0	0	0	0	0	0	0
213	1941	2020	2	1	2006	14	2	0	1	1	1	0	0	0	1	1	0	54	8.6	6	21.96	1	6	1						0	0	0	0	0	0	0	0	79	0	0	0	0	1	0	1
216	1942	2020	2	1	2005	15	2	0	0	1	1	0	0	0	1	0	1	52	6.9	0.4	7.98	1	3	0						0	0	0	0	0	0	0	0	78	0	0	0	0	0	0	0
217	1955	2020	1	1	2012	8	2	0	0	1	0	0	0	0	1	0	0	90	7.1	0.6	7.98	1	2	0	1.8	3.7	1.37		1.99	0	0	0	0	0	0	0	0	65	0	0	0	0	0	0	0
218	1935	2019	2	1	2010	9	2	0	1	1	0	0	0	0	1	0	0	84	7.3	4	20.97	1	5	1						0	0	0	0	0	0	0	0	84	0	0	0	0	1	0	1
219	1960	2020	2	1	2008	12	1	0	0	1	1	1	0	0	1	0	0	90	6.2	2	13.98	1	4	1						0	0	0	0	0	0	0	0	60	0	0	0	0	1	0	1
220	1950	2020	1	1	1997	23	2	1	0	1	1	0	1	0	1	0	0	43	6.8	17	3.99	1	1	1	1.6	2.6				0	1	0	0	1	0	1	1	70	1	0	1	1	0	0	1
221	1945	2019	1	1	2005	14	2	0	0	1	0	0	0	0	1	0	0	90	6.5	4	10.98	1	3	1	3.7	5.9	1	4.9	4	0	0	0	0	0	0	0	0	74	0	0	0	0	0	0	1
222	1943	2020	2	1	2006	14	2	0	0	0	0	0	1	0	1	0	0	12	6.4	6	3.99	1	2	1	1.83	4.3				0	0	0	0	0	0	0	0	77	0	0	0	0	0	0	1
224	1953	2020	1	1	2006	14	2	0	1	1	1	0	0	0	1	1	0	90	6.5	1	6.32	1	3	1	0.8	3.6	1	2.6	2.2	0	1	1	0	0	0	0	1	67	1	1	1	1	0	0	1
225	1955	2020	2	1	1996	24	2	1	0	1	1	0	0	0	1	0	0	86	6.6	2	0	0	0	1	4	7.6	1	6.6	5.1	1	0	0	0	0	0	0	0	65	0	0	0	0	0	0	1
226	1988	2020	1	1	2013	7	2	0	0	1	0	0	0	0	1	0	0	81	6.8	1	10.98	1	1	0	4.09	5.1	0.8		2.4	0	0	0	0	0	0	0	0	32	0	0	0	0	0	0	0
227	1945	2017	1	1	2017	0	1	1	0	0	1	0	0	0	1	0	0	78	7.3	2	10.31	1	5	1						0	1	0	0	1	0	0	1	72	1	0	1	1	1	0	1
228	1947	2020	1	1	2001	19	2	0	0	1	1	0	1	0	1	0	0	75	7.1	2	11.98	1	3	1						0	1	1	0	1	0	0	1	73	2	1	1	1	0	0	1
229	1942	2020	2	1	2014	6	2	0	1	1	0	0	0	0	1	0	0	90	6.7	1	6.99	1	1	0	2	4.1	1.4	2.7	2.1	0	0	0	0	0	0	0	0	78	0	0	0	0	0	0	0
230	1959	2020	1	1	2008	12	2	0	1	1	0		0	0	1	1	0	73	8.2	6	13.98	1	4	1	4	3.8	0.74	3.1	1.74	0	1	0	0	0	1	1	1	61	1	1	1	1	1	0	1
231	1950	2020	1	1	2019	1	1	0	0	0	1	0	0	0	1	0	0	69	6.2	0.8	0	0	0	0	2.7	4.8	1	3.8	3.1		0	0	0	0	0	0	0	70	0	0	0	0	0	0	0
232	1944	2017	1	1	2010	7	2	0	1	1	0	0	0	0	1	0	0	67	7.3	4	3.33	1	4	1	1.6	4.4	1.2	3.2	2.3	0	0	0	0	0	0	0	0	73	0	0	0	0	1	0	1
233	1964	2020	2	1	1980	40	2	0	0	1	1	0	1	0	1	0	0	84	7.4	3	13.98	1	4	1	1.2	4.4	1.5	2.9	2.5	0	1	0	0	1	0	0	1	56	1	0	1	1	1	0	1
234	1947	2019	1	1	2001	18	2	0	0	1	0	0	0	0	1	0	0	90	7.2	2	5.99	1	2	1						0	0	0	0	0	0	0	0	72	0	0	0	0	0	0	1
235	1935	2021	1	1	2020	1	2	0	0	0	0	0	0	0	1	0	0	56	6.8	2	13.98	1	5	1						0	0	0	0	1	0	0	1	86	1	0	1	0	1	0	1
236	1948	2019	2	1	1995	24	2	0	1	1	1	0	0	0	1	0	0	75	8.2	5	17.97	1	5	1						0	0	0	0	0	0	0	0	71	0	0	0	0	1	0	1
237	1943	2020	1	1	1994	26	2	0	0	1	0	0	0	0	1	0	0	76	6.8	5	6.32	1	3	1						0	1	0	0	0	1	0	1	77	1	1	1	1	0	0	1
238	1947	2020	1	1	2008	12	1	0	0	1	1	0	0	0	1	0	0	55	7.1	1	7.98	1	4	1	1.85	3.8	1.55	2.2	1.73	0	1	1	0	0	0	0	1	73	1	1	1	1	1	0	1
239	1943	2020	1	1	2010	10	2	0	0	1	1	0	0	0	1	0	0	66	8.3	4	12.98	1	5	1	1.8	3.6	1.52	2.1	1.2	1	1	0	0	1	1	1	1	77	2	1	1	1	1	0	1
240	1942	2020	2	1	2012	8	2	0	0	1	0	0	0	0	1	0	0	90	5.9	2	4.99	1	2	1						0	0	0	0	0	0	0	0	78	0	0	0	0	0	0	1
241	1952	2020	1	1	2007	13	2	0	1	1	0	0	0	0	1	1	0	78	8.9	8	10.98	1	4	1						0	0	0	0	1	0	0	1	68	1	0	1	0	1	0	1
242	1956	2020	1	1	2005	15	2	1	0	1	0	0	0	0	1	0	0	90	6.2	1	0	0	0	0	4.7	3.7	0.6	3.1	1.8	0	0	0	0	0	0	0	0	64	0	0	0	0	0	0	0
243	1949	2020	2	1	2013	7	2	0	0	0	0	1	0	0	0	0	0	90	6.9	2	13.98	1	3	1	1.2	5.5	1.58	3.9	3.7	0	0	0	0	0	0	0	0	71	0	0	0	0	0	0	1
244	1964	2020	2	1	2013	7	2	0	0	1	0	0	0	0	1	0	0	84	7.2	2	10.98	1	2	1	0.7	5.9	2.2	3.7	3.3	0	0	0	0	0	0	0	0	56	0	0	0	0	0	0	1
245	1958	2020	2	1	1994	26	2	0	0	1	1	0	0	0	1	0	0	79	6.7	2	13.98	1	5	1	2.9	4.8				0	0	0	0	0	0	0	0	62	0	0	0	0	1	0	1
246	1940	2020	2	1	1987	33	2	0	0	0	1	0	0	0	1	0	0	86	7.3	2	9.98	1	2	0						0	0	0	0	0	0	0	0	80	0	0	0	0	0	0	0
249	1951	2020	2	1	1996	24	2	0	0	1	0	0	1	0	1	0	0	90	7.2	2	5.99	1	2	0						0	0	0	0	0	0	0	0	69	0	0	0	0	0	0	0
250	1976	2020	1	1	2019	1	2	0	0	0	0	0	0	0	1	0	0	90	6.7	0.6	6.99	1	2	0						0	0	0	0	0	0	0	0	44	0	0	0	0	0	0	0
251	1956	2020	2	1	2010	10	2	0	0	1	0	1	0	0	1	0	0	90	6.8	1	0	0	0	0						0	0	0	0	0	0	0	0	64	0	0	0	0	0	0	0
252	1933	2020	2	1	2010	10	2	0	0	0	0	0	0	0	1	0	0	90	6.5	2	0	0	0	0						0	1	0	0	0	0	0	1	87	0	0	0	1	0	0	0
253	1966	2020	2	1	2000	20	2	0	0	1	0	0	1	0	1	0	1	76	7.3	0.5	20.97	1	5	0						0	0	0	0	0	0	0	0	54	0	0	0	0	1	0	0
254	1957	2020	1	1	1991	29	1	0	0	1	1	0	0	0	0	0	0	63	8.8	6	14.97	1	4	1	0.9	3.9	1.43	2.5	2.29	1	0	0	0	1	0	0	1	63	1	0	1	0	1	0	1
255	1958	2020	1	1	2006	14	2	0	1	1	1	0	0	0	1	0	0	85	6.4	2	4.99	1	1	0	1.09	4.2	1.8	2.4	2	0	1	1	0	1	1	1	1	62	3	1	1	1	0	0	0
256	1948	2019	1	1	2010	9	2	1	0	1	0	0	0	1	1	0	0	90	8.2	5	6.99	1	2	1						0	0	0	1	0	0	0	1	71	1	1	1	1	0	0	1
257	1962	2021	2	1	2010	11	2	0	0	1	0	0	0	0	1	0	0	90	6.5	2	5.99	1	2	0						0	0	0	0	0	0	0	0	59	0	0	0	0	0	0	0
258	1969	2020	1	1	2008	12	2	0	0	1	1	1	0	0	0	0	0	88	6.5	0.8	3.99	1	2	0						0	0	0	0	0	0	0	0	51	0	0	0	0	0	0	0
259	1955	2019	1	1	2009	10	2	1	0	1	0	0	0	0	1	0	0	68	8.1	26	21.96	1	4	1	1	3	1.52	1.5	1.22	0	0	0	0	0	0	1	0	64	0	0	0	0	1	0	1
260	1948	2019	2	1	2011	8	2	0	0	1	0	0	0	1	1	0	0	75	7.6	4	13.98	1	5	1						0	0	0	0	0	0	0	0	71	0	0	0	0	1	0	1
261	1973	2020	2	1	2008	12	2	0	0	0	0	0	0	0	0	0	0	90	5.9	2	2.33	1	1	0	2.4	4.7	1	3.7	3.1	0	0	0	0	0	0	0	0	47	0	0	0	0	0	0	0
262	1949	2020	2	1	1995	25	2	0	0	1	0	0	0	0	1	0	0	73	6.9	2	0	0	0	0	1.6	3.9	1	2.9	2.1	0	0	0	0	0	0	0	0	71	0	0	0	0	0	0	0
263	1949	2020	1	1	1995	25	2	0	0	0	1	0	0	0	1	0	0	87	7.7	2	2.33	0	1	0	2.3	3.9	1	2.9	2.4	0	0	0	0	0	0	0	0	71	0	0	0	0	0	0	0
264	1956	2021	2	1	2017	4	2	0	0	0	0	0	0	0	1	0	0	78	6.8	2	13.98	1	5	1	5					0	1	0	0	1	0	1	1	65	1	0	1	1	1	0	1
265	1955	2020	1	1	2004	16	2	0	1	1	0	0	0	0	1	0	0								2	3.9				0	0	0	0	1	0	0	1	65	1	0	1	0		0
266	1950	2020	1	1	2005	15	2	0	0	1	0	0	0	0	1	1	0	67	7.6	6	9.98	1	2	1						0	1	1	0	0	1	1	1	70	2	1	1	1	0	0	1
267	1937	2020	2	1	1995	25	2	0	0	1	0	0	0	0	1	0	0	76	6.3	3	9.98	1	3	1	1.2	5.8				0	1	0	0	0	1	1	1	83	1	1	1	1	0	0	1
268	1943	2020	2	1	2010	10	2	0	0	1	0	0	0	0	1	0	0	90	6.8	1	8.98	1	2	1	2	5.5	1.1	4.4	3.9	0	0	0	0	0	0	0	0	77	0	0	0	0	0	0	1
269	1942	2020	2	1	2018	2	2	0	1	1	0	0	0	0	1	0	1	52	6	5	2.33	0	1	1	0.7	4.9				0	1	0	1	1	1	1	1	78	3	1	1	1	0	0	1
270	1945	2020	1	1	2000	20	2	0	0	0	0	0	0	0	1	0	0	84	6.6	2	10.98	1	2	1	0.8	3.9	1.6	2.3	2.3	0	0	0	0	0	0	0	0	75	0	0	0	0	0	0	1
271	1952	2020	2	1	2007	13	2	0	0	0	1	0	0	0	0	0	0	90	6.1	2	3.99	1	1	1						0	0	0	0	0	0	0	0	68	0	0	0	0	0	0	1
272	1956	2019	2	1	2017	2	2	0	0	0	0	0	0	0	0	0	0	90	6.7	2	0	0	0	0	1.6	3.5				0	0	0	0	0	0	0	0	63	0	0	0	0	0	0	0
273	1950	2020	2	1	2017	3	2	0	0	1	0	0	0	0	1	0	0	90	7.5	2	5.99	1	1	1						0	1	0	0	0	0	1	1	70	0	0	0	1	0	0	1
274	1970	2020	2	1	2016	4	1	0	0	0	1	0	0	0	0	0	0	90	6.2	1	0	0	0	0	1.1	5.2	1.4	3.8	3.2	0	0	0	0	0	0	0	0	50	0	0	0	0	0	0	0
275	1965	2020	2	1	2013	7	2	0		1	1	0	0	0	1	1	0	83	6.5	1	6.99	1	1	0	0.7	5				0	0	0	0	0	0	0	0	55	0	0	0	0	0	0	0
277	1974	2020	1	1	2011	9	2	0	0	1	1		0	0	1	0	0	72	7.9	7	11.98	1	3	1	1.1	3.8	1.3	2.5	0.2	0	0	0	0	0	0	1	0	46	0	0	0	0	0	0	1
278	1951	2020	2	1	2008	12	2	1	0	1	0	1	0	0	1	0	0	55	6.1	1.6	14.97	1	4	0						0	0	0	0	0	0	0	0	69	0	0	0	0	1	0	0
279	1954	2020	1	1	2014	6	2	0	0	1	0	0	0	0	1	0	0	90	7.1	2	3.99	1	2	1						0	0	0	0	0	0	0	0	66	0	0	0	0	0	0	1
280	1945	2020	1	1	2009	11	2	0	0	1	0	0	0	0	1	0	0	86	7.3	0.5	13.98	1	3	1						0	0	0	0	0	0	0	0	75	0	0	0	0	0	0	1
281	1958	2020	2	1	2007	13	2	0	0	1	0	0	0	0	1	0	0	69	6.8	8	20.97	1	4	1	1.1	5.1	1.4	3.7	3.3	0	0	0	0	0	0	0	0	62	0	0	0	0	1	0	1
283	1945	2020	2	1	2005	15	2	0	0	1	1	0	1	0	1	1	0	29	7.5	6	17.97	1	5	1						0	1	0	0	0	0	0	1	75	0	0	0	1	1	0	1
284	1927	2019	2	1	1993	26	2	1	0	1	1	0	0	0	1	0	0	67	7.9	5	6.99	1	2	0						0	0	0	0	0	0	0	0	92	0	0	0	0	0	0	0
285	1968	2018	2	1	1985	33	1	0	0	1	1	0	0	0	1	1	0	84	8.9	3	10.98	1	4	1						1	0	0	0	0	0	0	0	50	0	0	0	0	1	0	1
286	1949	2020	1	1	2012	8	2	0	0	1	0	0	0	0	1	0	0	45	7.8	3	4.99	1	1	1						0	0	0	0	0	0	0	0	71	0	0	0	0	0	0	1
288	1948	2020	2	1	2000	20	2	0	0	0	0	0	0	0	1	0	0	90	6.4	1	11.98	1	1	0	1.5	4	2.3	1.7	1.5	0	0	0	0	0	0	0	0	72	0	0	0	0	0	0	0
289	1969	2019	2	1	1996	23	2	1	0	1	0	0	0	0	1	0	0	76	8.3	2	17.97	1	4	1	2.6	4.1	0.9	3.2	2.2	0	1	0	0	1	0	1	1	50	1	0	1	1	1	0	1
291	1955	2020	1	1	1995	25	2	0	0	1	1	0	0	1	1	0	0	75	7.8	2	9.98	1	2	1	1.1	4.2				1	0	0	0	1	0	0	1	65	1	0	1	0	0	0	1
292	1959	2020	1	1	2012	8	2	1	0	1	0	1	0	1	1	0	0	76	7.6	3	7.98	1	2	1						0	1	1	0	0	0	0	1	61	1	1	1	1	0	0	1
293	1945	2020	2	1	2018	2	2	0	0	1	0	0	0	0	0	0	0	90	6.5	0.4	10.98	1	3	1						0	0	0	0	0	0	0	0	75	0	0	0	0	0	0	1
294	1946	2020	1	1	2003	17	2	0	0	1	0	0	0	0	1	0	0	84	8.1	1	7.98	1	2	1						0	0	0	0	0	1	1	1	74	1	1	1	1	0	0	1
295	1950	2019	2	1	2005	14	2	0	0	1	0	0	0	0	1	0	0	90	6.5	2	19.98	1	4	1	0.9	4.8	1.54	3.4	2.8	0	0	0	0	0	0	0	0	69	0	0	0	0	1	0	1
296	1956	2020	1	1	2005	15	2	0	0	0	1	0	0	0	1	0	0	86	6.8	2	7.98	1	2	1						0	0	0	0	0	0	0	0	64	0	0	0	0	0	0	1
297	1933	2020	1	1	1990	30	2	0	1	1	0	0	0	0	1	0	0	76	8.3	3	13.98	1	4	1	0.9	3.3	1.6	1.7	1.4	0	0	0	0	0	0	0	0	87	0	0	0	0	1	0	1
298	1949	2020	2	1	2002	18	2	0	0	1	1	0	0	0	1	0	1	78	7.6	3	3.99	1	2	0						0	0	0	0	0	0	0	0	71	0	0	0	0	0	0	0
299	1963	2020	1	1	2009	11	2	1	0	1	1	0	0	0	1	0	0	90	6.8	2	2.33	0	2	0						0	0	0	0	0	0	0	0	57	0	0	0	0	0	0	0
300	1952	2019	2	1	1992	27	2	0	1	1	1	0	1	0	1	0	0	54	8.5	47	6.66	1	6	1	4.7	7.1	1.5	5.6	5	0	0	0	0	0	0	0	0	67	0	0	0	0	1	0	1
301	1973	2019	2	1	2017	2	2	0	0	1	0	0	0	0	0	1	0	87	7.5	2	2	0	1	0	3.1	5	1			0	0	0	0	0	0	0	0	46	0	0	0	0	0	0	0
302	1958	2020	1	1	2000	20	2	0	0	1	1	0	0	0	1	0	0	81	7.8	2	17.97	1	4	1						0	1	1	0	0	0	0	1	62	1	1	1	1	1	0	1
304	1957	2020	2	1	2014	6	2	0	0	1	0	0	0	0	1	0	1	69	6.6	0.7	13.98	1	3	1	2	5.1				0	0	0	1	0	0	0	1	63	1	1	1	1	0	0	1
305	1942	2019	2	1	2010	9	2	0	0	1	0	0	0	1	1	0	0	85	7.6	3	17.3	1	4	1						0	0	0	0	0	0	0	0	77	0	0	0	0	1	0	1
307	1950	2019	2	1	2003	16	2	0	0	1	0	0	0	0	1	1	0	86	8.1	3	6.99	1	4	1	1.9	3.7	1.3	2.4	1.7	0	0	0	0	0	0	0	0	69	0	0	0	0	1	0	1
308	1951	2020	2	1	1993	27	2	0	0	0	1	0	0	0	1	0	0	90	6.5	2	0	0	0	0						0	0	0	0	0	0	0	0	69	0	0	0	0	0	0	0
309	1945	2019	2	1	2007	12	2	1	0	1	0	0	0	0	1	0	1	73	6.9	2	9.98	1	3	1	2.6	5.7				0	1	0	1	0	0	0	1	74	1	1	1	1	0	0	1
310	1968	2020	2	1	1997	23	2	0	0	0	1	0	0	0	1	0	0	76	7.6	2	13.98	1	3	1	0.67	3.6	1.81	1.7	1.44	1	0	0	0	0	0	0	0	52	0	0	0	0	0	0	1
311	1962	2020	2	1	2015	5	2	0	0	1	0	0	0	0	0	0	0	81	6.8	3	9.98	1	3	1						0	0	0	0	0	0	0	0	58	0	0	0	0	0	0	1
312	1958	2019	1	1	2018	1	2	0	0	1	0	0	0	1	1	1	0	82	7.2	3	7.99	1	5	1						0	0	0	0	0	0	1	0	61	0	0	0	0	1	0	1
314	1944	2020	2	1	1987	33	2	0	0	1	1	0	0	0	1	0	0	90	7.2	1	3.99	1	1	1	0.8	5.3	1.9	3.4	3.2	1	1	1	0	0	0	0	1	76	1	1	1	1	0	0	1
315	1961	2020	2	1			2	0	0	1	0	0	1	0	1	0	0	78	8.3	1	11.98	1	3	1						0	0	0	0	0	0	0	0	59	0	0	0	0	0	0	1
316	1942	2019	2	1	1993	26	2	0	1	1	1	0	1	0	1	0	0	82	7.6	3	23.96	1	7	1						0	1	1	0	0	0	0	1	77	1	1	1	1	1	0	1
317	1967	2019	1	1	2015	4	2	0	0	1	0	0	0	0	1	0	0	90	7.2	2	5.66	1	2	1	3.4	6.6	1.3	5.3	4.3	0	0	0	0	0	0	0	0	52	0	0	0	0	0	0	1
318	1958	2019	1	1	2001	18	2	1	0	0	0	0	0	0	1	0	0	78	7.4	3	13.98	1	4	1						0	0	0	0	0	0	0	0	61	0	0	0	0	1	0	1
319	1980	2019	1	1	2001	18	1	0	0	0	1	1	0	0	0	0	0	90	8.6	2	0	0	0	0						0	0	0	0	0	0	0	0	39	0	0	0	0	0	0	0
320	1948	2019	1	1	2007	12	2	0	1	1	1	0	0	0	1	0	0	77	7.9	1	16.98	1	3	1						0	1	0	0	0	0	1	1	71	0	0	0	1	0	1
321	1930	2020	1	1	1989	31	2	0	1	1	1	0	0	0	1	1	0	48	8.5	6	4.99	1	2	1	0.6	4.7				1	0	0	0	0	0	1	0	90	0	0	0	0	0	0	1
323	1953	2020	2	1	2014	6	2	0	0	1	0	0	0	0	1	0	0	76	6.3	2	9.32	1	2	1						0	0	0	0	0	0	0	0	67	0	0	0	0	0	0	1
324	1954	2021	1	1	2009	12	2	1	0	0	0	0	0	0	1	0	0	90	7.8	2	11.98	1	2	0	0.8	4.7	1.7		2.5	0	0	0	1	0	0	1	1	67	1	1	1	1	0	0	0
325	1980	2021	2	1	2017	4	2	0	0	1	0	0	0	0	1	0	0	90	6.9	1	7.32	1	2	0	1.2	3.2	0.9	2.3	1.9	0	0	0	0	0	0	0	0	41	0	0	0	0	0	0	0
326	1943	2020	2	1	2010	10	2	0	0	1	0	0	0	0	1	0	0	87	7.3	1	8.98	1	3	1						0	0	0	0	0	0	0	0	77	0	0	0	0	0	0	1
328	1979	2020	2	1	2010	10	2	0	0	0	0	1	0	0	1	0	0	90	7.8	2	10.98	1	3	1	1.9	4.1	0.99	3.1	2.65	0	0	0	0	0	0	0	0	41	0	0	0	0	0	0	1
329	1958	2019	2	1	2012	7	1	0	0	0	1	0	0	0	1	0	0	90	7.4	2	19.97	1	3	1	1.5	4.2	1.08	3.1	2.8	0	0	0	1	0	0	1	1	61	1	1	1	1	0	1
330	1933	2020	2	1	2009	11	2	0	0	0	0	0	0	0	0	0	1	35	7.2	8	6.99	1	2	1	1.12	4.6			3	0	0	0	0	0	0	0	0	87	0	0	0	0	0	0	1
331	1943	2020	1	1	2000	20	2	0	0	1	1	0	0	0	1	0	0	87	6.5	2	11.97	1	4	1	1.13	3				0	0	0	0	1	0	0	1	77	1	0	1	0	1	0	1
332	1970	2020	2	1	2010	10	2	1	0	0	0	0	0	0	0	0	0	69	8.3	2	20.97	1	4	1	5.2	4.5	0.9	3.6	2.2	0	0	0	0	0	0	0	0	50	0	0	0	0	1	0	1
333	1990	2020	2	1	2004	16	1	0	0	0	1	1	0	0	0	1	0	90	7.2	2	11.97	1	4	0	0.7	3.9	1.3	2.6	2.5	0	0	0	0	0	0	0	0	30	0	0	0	0	1	0	0
334	1985	2020	1	1	2000	20	1	0	0	1	1	1	1	0	0	1	0	63	7.6	4	7.98	1	2	1	1.2	3.7	1.4	2.3	1.9	0	0	0	0	0	1	1	1	35	1	1	1	1	0	0	1
336	1932	2019	2	1	1990	29	2	0	1	1	0	0	1	0	1	0	0	41	5.9	6	36.96	1	5	1						0	0	0	0	1	1	1	1	87	2	1	1	1	1	0	1
337	1956	2021	2	1	2001	20	2	0	0	1	1	0	0	0	1	0	0	59	12.3	13	10.98	1	3	1	4.07	3.9	1.2		1.04	1	0	0	0	0	0	1	0	65	0	0	0	0	0	0	1
338	1963	2020	1	1	2004	16	2	0	0	1	1	0	0	0	1	0	0	90	7.1	2	3.99	1	2	0	1.9	2.7	0.9	1.8	1.2	0	0	0	0	0	0	1	0	57	0	0	0	0	0	0	0
339	1962	2021	1	1	2013	8	2	0	0	0	0	0	0	0	0	0	0	90	6.2	1	9.98	1	5	1	0.6	2.7	1.1		1.5	0	0	0	0	0	0	0	0	59	0	0	0	0	1	0	1
340	1969	2019	1	1	2004	15	2	1	0	1	1	0	0	1	1	0	0	90	12.5	7	6.99	1	2	1						0	0	0	0	0	0	0	0	50	0	0	0	0	0	0	1
341	1955	2019	1	1	2013	6	2	0	0	1	1	0	1	0	1	0	0	48	8.6	60	7.99	1	2	1	2.5	2.9	0.63	2.3	1.61	0	0	0	0	0	0	0	0	64	0	0	0	0	0	0	1
342	1959	2020	1	1	2012	8	2	0	0	1	1	0	0	0	1	0	0	57	11.2	14	10.98	1	4	1						1	0	0	0	0	1	0	1	61	1	1	1	1	1	0	1
343	1946	2020	2	1	2010	10	2	0	0	1	0	1	0	0	1	0	0	90	6.8	2	0	0	1	0						0	0	0	0	0	0	0	0	74	0	0	0	0	0	0	0
344	1955	2020	1	1	1992	28	2	0	0	1	0	0	0	0	1	0	0	66	8.2	9	24.96	1	6	1						0	0	0	0	0	0	0	0	65	0	0	0	0	1	0	1
345	1962	2020	1	1	2012	8	2	1	0	1	1	0	0	1	1	0	0	78	9.3	6	13.98	1	3	1	1.2	4.6				0	0	0	0	0	0	0	0	58	0	0	0	0	0	0	1
346	1956	2020	1	1	2000	20	2	1	0	1	0	0	0	0	1	0	0	84	7.2	1	0	0	0	1	1.2	3.2	1.2	2	1.7	0	1	1	0	0	0	0	1	64	1	1	1	1	0	0	1
347	1954	2019	1	1	2008	11	2	0	0	0	0	0	0	0	1	0	0	90	6.7	2	0	0	0	0						0	0	0	0	0	0	0	0	65	0	0	0	0	0	0	0
348	1952	2020	1	1	1979	41	1	0	0	1	1	1	0	0	0	0	0	77	7.8	2	7.98	1	2	1	1.08	2.7				1	0	0	0	0	0	0	0	68	0	0	0	0	0	0	1
349	1953	2019	1	1	1990	29	2	0	0	1	1	0	1	0	1	0	0	61	7.6	7.9	6.99	1	5	1						0	0	0	0	0	0	0	0	66	0	0	0	0	1	0	1
350	1968	2020	1	1	2013	7	2	0	1	1	1	0	0	0	1	0	0	61	6.8	1.6	15.96	1	6	1	4	5.6			2.7	1	1	1	0	1	1	1	1	52	3	1	1	1	1	0	1
351	1952	2020	2	1	2009	11	2	0	0	1	0	0	0	0	1	0	0	83	6.7	1	9.98	1	2	1	3.1	4.4	3.3		2.36	0	1	0	0	1	0	0	1	68	1	0	1	1	0	0	1
352	1958	2019	2	1	1986	33	1	0	0	1	1	0	1	0	1	0	0	21	9.6	35	3.33	1	2	1						0	0	0	0	0	0	0	0	61	0	0	0	0	0	0	1
353	1955	2020	2	1	1991	29	2	0	0	1	0	0	0	0	0	0	0	90	5.9	1	7.98	1	3	0	1.5	4.7	1.3	3.2	2.4	0	0	0	0	0	0	0	0	65	0	0	0	0	0	0	0
354	1956	2019	1	1	1986	33	2	0	0	1	1	0	1	0	1	0	0	21	8.3	69	13.98	1	3	1						0	1	0	0	0	0	0	1	63	0	0	0	1	0	0	1
355	1959	2020	1	1	2018	2	2	0	0	1	0	0	0	0	1	0	0	85	7.1	2	8.98	1	2	0						0	0	0	0	0	0	0	0	61	0	0	0	0	0	0	0
356	1965	2019	2	1	2014	5	2	1	0	1	0	0	0	0	1	0	0	75	7.6	2	3.33	1	3	0	3.6	5.6	1.9	3.7	2.9	0	0	0	0	0	0	0	0	54	0	0	0	0	0	0	0
357	1968	2021	1	1	2008	13	2	0	0	1	0		0	0	1	0	0	59	7.9	5	5.99	1	2	1	2.27	5	1.19	3.8	2.75	0	1	0	0	0	0	0	1	53	0	0	0	1	0	0	1
358	1931	2020	2	1	2010	10	2	0	0	1	0	0	1	0	1	0	0	90	6.2	2	6.99	1	2	0						0	1	0	1	0	0	1	1	89	1	1	1	1	0	0	0
360	1946	2019	2	1	1990	29	2	0	0	1	0		1	0	1		0	44	8.3	54	6.99	1	5	1	1.4	5	1.3	3.7	3.2	0	0	0	0	0	0	0	0	73	0	0	0	0	1	0	1
361	1960	2020	2	1	2000	20	2	0	0	1	1	1	0	0	1	0	0	67	10.3	5	21.96	1	6	1	3.7	6.2	0.9	5.3	3.8	0	0	0	0	0	1	0	1	60	1	1	1	1	1	0	1
362	1962	2020	1	1	2000	20	1	0	0	1	1	0	0	0	0	0	0	88	8.2	2	8.98	1	2	1	2.7	7.8	0.9	6.9	5.5	0	0	0	0	1	1	0	1	58	2	1	1	1	0	0	1
363	1951	2020	2	1	1999	21	2	0	0	1	1	0	1	0	1	0	0	90	6.3		21.96	1	5	1						0	1	1	0	1	0	1	1	69	2	1	1	1	1	0	1
364	1946	2019	1	1	2017	2	2	0	0	0	0	0	0	0	1	0	0	90	6.8	3	10.98	1	2	1						0	0	0	0	0	0	0	0	73	0	0	0	0	0	0	1
365	1938	2020	1	1	1991	29	2	0	1	1	1	0	0	0	1	0	0	73	7.2	3	5.99	1	2	1	1.2	4.2	1		2.73	0	0	0	0	0	0	0	0	82	0	0	0	0	0	0	1
366	1946	2020	1	1	2018	2	2	0	0	1	0	0	0	0	1	0	0	86	8.9	2	3.99	1	1	1	1.4	3.3				0	0	0	0	0	0	0	0	74	0	0	0	0	0	0	1
367	1966	2020	2	1	2013	7	1	0	0	0	1	0	0	0	0	0	0	73	7.9	4	11.97	1	3	1	1.4	4.4	1.2	3.2	2.5	0	0	0	0	0	0	0	0	54	0	0	0	0	0	0	1
368	1937	2020	1	1	2010	10	2	0	0	1	0	0	0	0	1	0	0	75	7.3	1	3.99	1	2	0						0	0	0	0	0	0	0	0	83	0	0	0	0	0	0	0
369	1979	2021	1	1	2013	8	2	0	0	1	0	0	0	0	0	0	0	83	7.5	4	6.99	1	2	1					1.66	0	0	0	0	0	0	0	0	42	0	0	0	0	0	0	1
370	1982	2019	2	1	2015	4	2	0	0	0	0	0	0	0	0	0	0	90	7.6	2	6.99	1	1	0						0	0	0	0	0	0	0	0	37	0	0	0	0	0	0	0
371	1934	2020	2	1	1992	28	2	0	0	0	1	0	0	0	0	0	0	69	6.9	5	14.97	1	2	1	2.15	5.1	1.29		2.8	0	0	0	0	0	0	0	0	86	0	0	0	0	0	1
372	1958	2020	2	1	2014	6	2	1	0	1	0	1	0	0	1	0	0	90	6.8	2	4.99	1	1	0						0	0	0	0	0	0	0	0	62	0	0	0	0	0	0	0
373	1977	2020	1	1	2001	19	1	0	0	0	1	0	0	0	0	0	0	90	6.4	1	0	0	0	1	1.7	4.8	1.3	3.5	2.9	0	0	0	0	0	0	0	0	43	0	0	0	0	0	0	1
374	1951	2020	2	1	1999	21	2	0	0	1	1	0	0	0	1	1	0	79	6.8	3	13.98	1	2	1	2.56	6.1				0	0	0	0	0	0	0	0	69	0	0	0	0	0	0	1
375	1983	2020	2	1	2018	2	2	0	0	0	0	0	0	0	0	0	0	82	7.8	2	10.98	1	3	1	2.5	3.9				0	0	0	0	0	0	0	0	37	0	0	0	0	0	0	1
376	1954	2020	1	1	2007	13	2	0	0	0	0	0	0	0	1	0	0	90	6.6	2	5.99	1	2	0						0	0	0	0	0	0	0	0	66	0	0	0	0	0	0	0
377	1950	2020	1	1	2001	19	2	0	0	1	1	0	0	0	1	0	0	86	8.1	1	6.99	1	2	1						0	1	0	0	1	1	1	1	70	2	1	1	1	0	0	1
378	1945	2020	2	1	2007	13	2	0	0	1	0	0	0	0	1	0	0	90	6.6	1	7.98	1	3	1	2.3	3.5				0	1	0	0	0	0	0	1	75	0	0	0	1	0	0	1
381	1963	2019	1	1	2013	6	2	0	0	1	0	0	0	0	1	0	0	79	6.7	2	6.99	1	2	1						0	0	0	0	0	0	0	0	56	0	0	0	0	0	0	1
382	1960	2020	2	1	2012	8	2	0	0	1	1	0	0	0	1	0	0	84	6.1	2	6.99	1	2	0	2.26	5.8				0	0	0	0	0	0	0	0	60	0	0	0	0	0	0	0
383	1969	2020	2	1	1982	38	1	0	0	1	1	1	0	0	0	0	0	77	7	2	0	0	0	1		8.7	2.97		5.31	1	0	0	0	0	0	0	0	51	0	0	0	0	0	0	1
384	1949	2019	2	1	2005	14	2	0	1	1	1	0	0	0	1	0	0	72	8.3	3	27.96	1	9	1						0	0	0	1	0	0	0	1	70	1	1	1	1	1	0	1
385	1933	2020	2	1	2015	5	2	0	0	0	0	0	0	0	1	0	0	68	8.1	3	13.98	1	4	1	0.9	4.8	1.7	3.1	2.7	0	1	0	1	1	0	0	1	87	2	1	1	1	1	0	1
386	1934	2020	2	1	2010	10	2	0	0	1	0	0	0	0	1	0	1	59	9.6	8	10.98	1	4	1	0.9	3.4				0	0	0	0	0	1	1	1	86	1	1	1	1	1	0	1
387	1954	2019	2	1	1997	22	2	0	0	1	0	0	0	0	1	0	0	90	7.6	4	22.96	1	8	1	1.2	6.3	2.8	3.5	3.1	0	0	0	0	0	0	0	0	65	0	0	0	0	1	0	1
388	1958	2019	1	1	2006	13	2	1	0	1	0	0	0	1	1	0	0	76	7.9	1	9.98	1	4	1	18.7	5.3				1	0	0	0	0	1	1	1	61	1	1	1	1	1	0	1
389	1966	2020	2	1	2002	18	2	0	0	0	0	0	0	0	1	0	0	90	6.3	2	0	0	0	0						0	0	0	0	0	0	0	0	54	0	0	0	0	0	0	0
390	1952	2017	1	1	2007	10	2	0	0	0	0	0	0	0	0	0	0	90	6.5	1.4	2	0	2	0	1.8	6.4	1.4	5	4.7	0	0	0	0	0	0	0	0	65	0	0	0	0	0	0	0
392	1963	2021	2	1	2020	1	2	0	0	0	1	0	0	0	1	0	0	83	8.6	2	7.98	1	4	1	0.84	5.2	1.4		3.38	0	0	0	0	0	0	0	0	58	0	0	0	0	1	0	1
393	1940	2020	1	1	1992	28	2	0	0	1	1	1	1	0	1	0	0	81	6.8	1	3.99	1	2	1	1.8	3.8	1.5	2.4	2	0	0	0	0	1	0	1	1	80	1	0	1	0	0	0	1
394	1937	2020	1	1	1999	21	2	0	0	1	1	0	0	0	1	0	0	78	6.9	1	3.99	1	2	1						0	0	1	0	1	0	1	1	83	2	1	1	1	0	0	1
395	1960	2021	2	1	2017	4	2	0	0	1	0	0	0	0	0	0	1	90	6.2	2	6.99	1	2	1	1.5	7.2				0	0	0	0	0	0	0	0	61	0	0	0	0	0	0	1
396	1945	2017	2	1	1972	45	2	0	1	1	1	0	0	0	1	0	0	80	7.5	1	4.33	1	5	1	0.7	4.5	3	1.5	1.2	1	1	1	0	1	0	1	1	72	2	1	1	1	1	0	1
397	1947	2020	2	1	2005	15	2	0	0	1	0	1	0	0	1	0	0	68	6.2	2	3.33	1	1	0						0	0	0	0	0	0	0	0	73	0	0	0	0	0	0	0
398	1951	2019	2	1	2012	7	2	0	0	1	0	0	0	0	1	0	0	75	6.5	2	17.97	1	5	1						0	0	0	0	0	0	0	0	68	0	0	0	0	1	0	1
400	1938	2020	2	1	1981	39	2	1	0	1	1	1						68	8.3	3	4.66	1	2	1						0	0	0	0	0	0	0	0	82	0	0	0	0	0	0	1
402	1950	2020	2	1	1999	21	2	0	0	1	0	0	0	0	1	0	0	72	7.8	5	13.98	1	3	1	1.4	4.1	1.2	2.9	2.5	0	1	0	0	0	1	0	1	70	1	1	1	1	0	0	1
403	1957	2020	1	1	2002	18	2	1	1	1	0	0	0	0	1	0	0	90	6.3	1	0	1	0	0	1.3	3.3	0.9	2.4	2	0	1	1	1	1	1	1	1	63	4	1	1	1	0	0	0
404	1950	2020	2	1	2009	11	2	1	0	1	0	0	0	0	1	1	0	73	7.4	4	4.99	1	3	1	5.3	5.7	1.24			0	0	0	0	1	0	0	1	70	1	0	1	0	0	0	1
405	1946	2019	1	1	2000	19	2	1	0	1	1	0	1	1	1	0	1	28	11.3	67	23.97	1	3	1	3	5				1	0	0	0	1	0	1	1	73	1	0	1	0	0	0	1
406	1951	2019	2	1	2000	19	2	0	1	1	1	0	0	0	1	1	0	90	7.7	4	13.98	1	3	1						0	0	0	0	0	0	0	0	68	0	0	0	0	0	0	1
407	1966	2019	2	1	2006	13	2	0	1	1	1	0	0	0	1	0	0	73	8.3	5	13.98	1	4	1	3.1	4	0.9	3.1	2.29	0	0	0	0	1	0	0	1	53	1	0	1	0	1	0	1
408	1963	2019	2	1	2010	9	2	1	0	1	0	0	0	0	1	0	0	76	7.1	2	6.99	1	3	1	6.3	7				0	0	0	0	0	0	0	0	56	0	0	0	0	0	0	1
409	1951	2019	1	1	1992	27	2	0	1	1	1	0	1	0	1	0	0	61	11	96	9.99	1	3	1						0	1	0	0	0	0	0	1	68	0	0	0	1	0	0	1
410	1968	2019	2	1	2008	11	1	0	0	0	1	0	0	0	0	0	0	90	7.1	2	0	0	0	0	0.5	5.2	2.1	3.1	3	0	0	0	0	0	0	0	0	51	0	0	0	0	0	0	0
411	1938	2019	2	1	2010	9	2	0	0	1	1	0	0	0	1	1	0	82	6.2	4	17.98	1	3	1	1.9	4.8				0	1	0	0	1	0	0	1	81	1	0	1	1	0	1
412	1955	2019	2	1	2008	11	2	0	0	1	1	0	0	0	1	0	0	75	8.5	5	9.98	1	3	1	4.4	5.4	0.9	4.5	2.9	0	0	0	0	0	0	0	0	64	0	0	0	0	0	0	1
413	1954	2019	2	1	2004	15	2	0	0	1	1	0	0	0	1	1	0	83	7.8	5	11.98	1	4	0						0	0	0	0	0	0	0	0	65	0	0	0	0	1	0	0
414	1963	2020	1	1	2012	8	2	0	0	1	1	0	0	0	1	1	0	81	8.2	3	10.98	1	3	1						0	0	0	1	0	0	0	1	57	1	1	1	1	0	0	1
415	1945	2019	2	1	1999	20	2	1	0	1	1	0	1	0	1	0	0	50	8.6	67	22.96	1	7	1	1.8	5.9	1.1	4.8	4.1	0	0	0	0	0	0	0	0	74	0	0	0	0	1	0	1
416	1957	2020	1	1	1996	24	2	1	1	1	1	0	0	0	1	0	1	62	10.1	1.8	6.99	1	2	1	1.7	3.6				0	0	0	0	0	0	0	0	63	0	0	0	0	0	0	1
417	1953	2020	1	1	2007	13	2	0	0	1	0	0	0	0	1	0	0	57	11.2	26	10.98	1	2	1	0.9	4.2				0	1	0	0	0	0	0	1	67	0	0	0	1	0	0	1
418	1949	2019	1	1	2009	10	2	0	0	1	0	0	0	1	1	0	0	74	7.2	3	0	0	0	0	2.3	6.5	1.5	5	4.9	0	1	0	0	0	1	0	1	70	1	1	1	1	0	0	0
419	1955	2019	1	1	1997	22	2	0	0	1	1	0	0	0	1	0	0	84	7.8	4	13.98	1	3	1	3.4	5.6	1.3	4.2	3.2	0	0	0	0	0	0	0	0	64	0	0	0	0	0	0	1
420	1950	2019	2	1	2005	14	2	1	1	1	0	0	1	0	1	0	0	88	6.5	2	7.99	1	2	0						0	0	0	0	0	0	0	0	69	0	0	0	0	0	0	0
421	1964	2019	1	1	2000	19	2	0	0	1	0	0	0	0	1	0	0	76	8.2	3	9.98	1	5	1						0	0	0	0	0	1	0	1	55	1	1	1	1	1	0	1
422	1961	2019	1	1	2005	14	2	1	1	1	0	0	0	0	1	0	0	83	6.8	2	6.99	1	3	1						1	0	0	0	1	0	0	1	58	1	0	1	0	0	0	1
423	1956	2019	2	1	2002	17	2	0	0	1	0	0	0	0	1	0	0	75	6.6	7	17.96	1	6	1	7	4.8	1.8	3	3	1	1	0	0	1	0	0	1	63	1	0	1	1	1	0	1
424	1934	2020	2	1	2008	12	2	0	0	1	0	0	0	0	1	0	0	75	7.1	1	20.3	1	4	1	0.8	4.4	1.4	3	2.7	0	0	1	0	1	0	0	1	86	2	1	1	1	1	0	1
425	1958	2020	1	1	2000	20	2	0	1	1	0	0	0	0	1	1	0	81	7.5	8	25.96	1	7	1						0	0	0	0	0	0	0	0	62	0	0	0	0	1	0	1
426	1968	2020	2	1	2017	3	2	0	0	1	0	0	0	0	1	0	0	76	7.6	3	14.97	1	2	1	3.9	5.4				0	0	0	1	0	0	0	1	52	1	1	1	1	0	1
427	1940	2020	2	1	2003	17	2	0	1	1	1	0	0	0	1	0	0	87	8.1	5	13.98	1	4	1	7.3	8.7				0	0	0	0	0	1	1	1	80	1	1	1	1	1	0	1
428	1946	2020	2	1	2011	9	2	0	0	1	1	0	0	0	1	0	0	85	6.9	1	6.99	1	1	1	1.2	5.8	1.7	4.2	3.7	0	0	0	1	0	0	0	1	74	1	1	1	1	0	0	1
430	1955	2020	2	1	1996	24	2	0	0	0	0	0	0	0	1	0	0	73	6.5	2	10.98	1	3	1						0	0	0	0	0	0	0	0	65	0	0	0	0	0	0	1
431	1948	2020	2	1	2000	20	2	0	0	1	0	0	0	0	1	0	0	46	7.6	15	7.98	1	2	1						0	0	0	0	0	0	0	0	72	0	0	0	0	0	0	1
432	1936	2020	2	1	2002	18	2	0	0	1	0	0	0	0	1	0	0	67	8.4	2	2.33	0	2	0	1.6	5.5	1.39	4.1	3.5	0	0	0	0	0	0	0	0	84	0	0	0	0	0	0	0
433	1946	2020	1	1	2009	11	2	0	0	1	0	0	0	0	1	0	0	90	6.8	2	0	0	0	0						0	0	0	0	0	0	0	0	74	0	0	0	0	0	0	0
434	1949	2020	1	1	2015	5	2	0	0	0	0	0	0	0	1	0	0	90	6	2	0	0	0	0						0	0	0	0	0	0	0	0	71	0	0	0	0	0	0	0
435	1950	2020	2	1	2006	14	2	0	0	1	0	0	0	0	1	0	0	90	6.5	1	3.99	1	1	1						0	0	0	0	1	0	0	1	70	1	0	1	0	0	0	1
436	1948	2021	1	1	1992	29	2	0	1	0	1	0	0	0	0	0	0	40	6.7	8	0	0	0	0	1.4	7.3	1.4	5.9	5.2	0	0	0	1	0	0	1	1	73	1	1	1	1	0	0	0
439	1965	2020	2	1	2013	7	2	0	0	1	1	0	0	0	1	0		90	6.8	2	0	0	0	0	1.4	4.9	1.3	3.6	3.1	0	0	0	0	0	0	0	0	55	0	0	0	0	0	0	0
440	1946	2020	2	1	2007	13	2	0	0	0	0	1	0	0	1	0	0	54	6.2	4	2	0	2	0						0	0	0	0	0	0	0	0	74	0	0	0	0	0	0	0
441	1947	2019	2	1	2013	6	2	0	0	1	1	0	0	0	1	0	0	79	8.9	3	6.99	1	4	1	2	8.1	1.4	6.8	6.3	0	0	0	0	0	0	0	0	72	0	0	0	0	1	0	1
442	1968	2020	1	1	2002	18	2	0	0	1	1	0	0	0	1	0	0	75	7.2	1	0	0	0	1	4.03	6.7	1.29		3.5	0	0	0	0	1	0	0	1	52	1	0	1	0	0	0	1
443	1958	2020	2	1	2002	18	2	0	0	1	0	0	0	0	1	0	0	79	7	2	13.98	1	3	1	1	5	1.19	3.8	3.5	0	1	0	0	0	0	0	1	62	0	0	0	1	0	0	1
444	1980	2019	1	1	1991	28	2	0	0	0	0	0	0	0	0	0	0	90	7.6	2	13.98	1	5	1	1.52	2.26				0	0	0	0	0	0	1	0	39	0	0	0	0	1	0	1
445	1964	2020	2	1	2008	12	2	0	0	1	0	0	0	0	1	0	0	85	7.2	2	2.33	0	1	0						0	0	0	0	0	0	0	0	56	0	0	0	0	0	0	0
446	1968	2019	1	1	2003	16	2	0	0	1	1	0	0	0	1	1	0	81	8.1	3	9.32	1	4	0						0	0	0	0	0	1	0	1	51	1	1	1	1	1	0	0
447	1956	2020	2	1	2006	14	2	0	0	1	1	0	0	0	1	0	0	82	6.6	1	2.33	0	3	1	2.4	4.2	1.2	3	2	0	1	0	0	0	0	0	1	64	0	0	0	1	0	0	1
448	1963	2020	2	1	1980	40	1	0	0	1	1	1	0	0	1	0	0	71	9.5	4	13.98	1	4	1						1	1	0	1	1	0	0	1	57	2	1	1	1	1	0	1
449	1945	2021	2	1	2014	7	2	1	0	1	0	0	0	0	1	0	0	90	7.2	2	11.98	1	2	1	1.3	1.9	0.7	1.2	0.8	0	0	0	1	0	0	0	1	76	1	1	1	1	0	0	1
451	1962	2019	1	1	2010	9	2	1	0	1	1	0	1	0	1	1	0	57	9.2	6	17.3	1	4	1						0	0	0	0	0	0	0	0	57	0	0	0	0	1	0	1
452	1961	2017	1	1				0	0	0	1	0	0	0	1	1	0	90	7.3	2	7.65	1	5	1						0	0	0	0	1	0	0	1	56	1	0	1	0	1	0	1
453	1945	2019	1	1	1993	26	2	0	0	0	1	0	1	0	1	0	0	45	8.6	35	11.98	1	3	1	2.3	4.1	0.8	3.3	2.7	0	1	0	0	0	0	1	1	74	0	0	0	1	0	0	1
454	1953	2019	1	1	2012	7	2	0	0	1	1	0	1	0	1	0		46	8.3	45	14.31	1	2	1	6.7	4.7	0.9	3.9	2.5	0	0	0	0	1	0	0	1	66	1	0	1	0	0	0	1
455	1976	2020	2	1	2007	13	1	0	0	1	1	0	0	0	1	0	0	90	6.5	2	3.99	1	2	1	5.8	4.3	0.8	3.5	1.8	0	0	0	0	0	0	0	0	44	0	0	0	0	0	0	1
456	1956	2019	1	1	2006	13	2	0	1	1	1	0	1	0	1	0	0	46	8.3	45	6.99	1	3	1						0	0	0	0	0	0	0	0	63	0	0	0	0	0	0	1
457	1954	2019	2	1	2008	11	2	0	0	0	0	0	0	0	1	0	0	86	6.5	2	3	1	3	0	1.9	4.4	1.8	2.6	2.5	0	0	0	0	0	0	0	0	65	0	0	0	0	0	0	0
458	1938	2019	2	1	2003	16	2	0	1	1	0	0	0	0	1	1	0	67	6.7	1	7.98	1	1	0						0	0	0	0	0	0	0	0	81	0	0	0	0	0	0	0
459	1938	2020	2	1	2014	6	1	0	0	1	1	0	0	0	1	0	0	64	9.6	9	21.96	1	5	1	1.5	4.9	1.3	3.6	3.3	0	1	0	0	0	0	0	1	82	0	0	0	1	1	0	1
460	1954	2021	1	1	2016	5	2	0	0	1	0	0	0	0	1	0	0	84	7.3	1	11.98	1	3	1	0.9	3.4	1.19	2.2	1.75	0	0	0	0	1	0	0	1	67	1	0	1	0	0	0	1
461	1951	2020	1	1	2018	2	2	0	0	1	0	0	0	1	1	0	0	81	8.2	5	13.98	1	1	1	2.7	5.8				0	0	0	0	0	0	0	0	69	0	0	0	0	0	0	1
462	1942	2019	2	1	2003	16	2	0	0	1	1	0	0	0	1	0	0	86	7.3	2	24.96	1	8	1						0	0	0	0	0	0	0	0	77	0	0	0	0	1	0	1
463	1947	2020	2	1	2015	5	2	0	0	1	0	0	0	0	1	0	0	90	6.7	2	0	0	0	0						0	0	0	0	0	0	0	0	73	0	0	0	0	0	0	0
464	1957	2020	2	1	2004	16	2	0	0	1	0	0	0	0	1	1	0	90	6.2	1	0	0	0	1	0.6	4.2	2.3	1.9	1.5	0	1	1	0	1	0	0	1	63	2	1	1	1	0	0	1
465	1961	2019	2	1	2006	13	2	0	0	1	0	0	0	0	1	0	0	86	7.5	2	11.65	1	2	1	1.95	5.5	1.48	4	3.12	0	1	0	0	0	0	0	1	58	0	0	0	1	0	0	1
466	1945	2019	1	1	2012	7	2	0	0	0	0	0	0	0	0	0	0	90	6.6	2	20.3	1	5	1	1.2	3.32	0.8	2.4	1.8	0	0	0	0	0	0	0	0	74	0	0	0	0	1	0	1
467	1952	2020	2	1	2012	8	2	0	1	1	0	0	0	0	1	0	0	84	6.4	2	0	0	0	0						0	0	0	0	0	0	0	0	68	0	0	0	0	0	0	0
468	1947	2020	2	1	2000	20	2	0	0	1	0	0	0	0	1	0	0	64	7.1	2	0	0	0	0						0	0	0	0	0	0	0	0	73	0	0	0	0	0	0	0
470	1944	2020	2	1	1990	30	2	0	0	1	0	0	0	0	1	0	0	74	6.5	3	0	1	0	0	1.35	5.7			3.7	0	0	0	0	0	0	0	0	76	0	0	0	0	0	0	0
471	1948	2020	2	1	1998	22	2	0	0	1	1	0	0	0	0	0	0	69	7.1	1	3.99	1	2	0	2.1	4.9	1	3.9	3.3	0	0	0	0	0	0	0	0	72	0	0	0	0	0	0	0
472	1952	2017	2	1	1996	21	2	0	0	0	0	0	0	0	1	0	0	90	6.7	1.2	3	1	3	1	2.2	6.5	1.5	5	4.8	0	0	0	0	0	0	0	0	65	0	0	0	0	0	0	1
473	1953	2019	2	1	2005	14	2	0	0	1	0	0	0	0	1	1	0	67	7.6	4	3.99	1	2	1	1.9	4.6				0	0	0	0	0	0	0	0	66	0	0	0	0	0	0	1
474	1949	2019	1	1	2009	10	2	0	0	1	0	0	0	0	1	1	0	73	7.6	5	9.32	1	2	1						0	0	0	0	0	0	0	0	70	0	0	0	0	0	0	1
475	1942	2020	2	1	2008	12	2	0	0	1	0	0	0	0	1	0	0	66	8.3	27	24.96	1	6	1						0	0	0	0	0	0	0	0	78	0	0	0	0	1	0	1
476	1961	2020	2	1	2016	4	2	0	0	1	0	0	0	0	1	0	1	89	7.5	2	13.98	1	3	1	4.3	6.3	1.56	4.8		0	1	0	1	0	0	0	1	59	1	1	1	1	0	0	1
477	1988	2019	1	1	2009	10	2	0	0	1	1	0	0	0	1	0	0	84	9.6	3	10.31	1	2	0	1.1	4	1.65	2.4	2	0	0	0	0	0	0	0	0	31	0	0	0	0	0	0	0
478	1946	2020	2	1	1996	24	2	0	0	1	1	1	0	0	1	0	0	78	8.6	3	8.98	1	3	1	1.2	3.5	1.4		1.26	0	0	0	0	0	0	0	0	74	0	0	0	0	0	0	1
479	1955	2020	2	1	2001	19	2	0	0	0	1	0	0	0	1	1	0	83	7.7	1	6.99	1	2	1						0	0	0	0	0	0	0	0	65	0	0	0	0	0	0	1
480	1953	2020	1	1	1999	21	2	0	0	0	0	0	0	0	1	1	0	90	6.9	1	8.98	1	2	1	5.6	6.1	0.8	5.3	3.9	0	0	0	0	0	0	0	0	67	0	0	0	0	0	0	1
481	1957	2020	1	1	2010	10	2	0	0	1	0	0	0	0	1	0	1	85	7.6	2	13.97	1	3	1	4.8	4.4				1	0	0	1	0	0	0	1	63	1	1	1	1	0	0	1
482	1955	2020	1	1	1999	21	2	0	0	0	1	0	0	0	1	0	0	77	7.8	2	13.98	1	4	1	17	8.3				0	0	0	0	0	0	1	0	65	0	0	0	0	1	0	1
483	1941	2020	2	1	2002	18	2	0	0	1	1	0	0	0	1	0	0	83	6.6	2	3.99	1	2	1	1.9	3.7	1.5	2.2	1.7	0	1	0	0	0	0	1	1	79	0	0	0	1	0	0	1
484	1934	2020	1	1	2013	7	2	0	0	0	0	0	0	0	1	0	0	64	7.1	4	7.98	1	3	1	1.4	4.2				0	0	0	0	0	0	0	0	86	0	0	0	0	0	0	1
485	1943	2020	2	1	1995	25	2	0	1	1	1	0	0	0	1	0	0	90	7.2	2	0	0	0	1						0	0	0	0	0	0	0	0	77	0	0	0	0	0	0	1
486	1942	2020	2	1	1997	23	2	0	0	1	0	1	0	0	0	0	0	90	5.9	2	3.99	1	1	0	1	3.7	1.3	2.4	2.2	0	0	0	0	0	0	0	0	78	0	0	0	0	0	0	0
487	1987	2020	2	1	1999	21	1	0	0	0	1	1	0	0	0	0	0	90	8.2	2	2.33	0	2	0	0.4	3.5	1.5	2	2	0	0	0	0	0	0	0	0	33	0	0	0	0	0	0	0
488	1950	2019	2	1	1963	56	1	0	0	1	1	1	0	0	0	0	0	90	8.2	3	13.98	1	3	1						0	0	0	0	0	0	0	0	69	0	0	0	0	0	0	1
489	1949	2020	2	1	1980	40	2	0	0	1	1	0	0	0	1	0	0	90	6.4	1	0	0	0	0	1.3	6.3	1.6		4.08	0	0	0	0	0	0	0	0	71	0	0	0	0	0	0	0
490	1949	2020	2	1	2014	6	2	0	0	1	1	1	0	0	1	0	0	47	7.6	3	5.99	1	1	1	2.1	3.7	1	2.7	1.7	0	1	1	0	1	0	1	1	71	2	1	1	1	0	0	1
492	1930	2020	2	1	1994	26	2	0	0	1	0	0	1	0	1	0	0	90	6.2	1	5.99	1	2	0	1.5	3.7	1	1.3		0	1	1	0	0	1	1	1	90	2	1	1	1	0	0	0
493	1960	2020	2	1	2015	5	2	0	0	1	1	0	0	0	0	0	0	90	12.3	1	0	0	0	1	1.7	7.8	1.2	6.6	6	0	0	0	0	0	0	0	0	60	0	0	0	0	0	0	1
494	1959	2021	2	1	2015	6	2	0	0	1	1	0	0	0	1	0	0	64	8	6	6.99	1	1	1						0	1	0	0	0	0	0	1	62	0	0	0	1	0	0	1
495	1946	2020	2	1	2009	11	2	0	0	1	0	0	0	0	1	0	0	72	6.2	2	0	0	0	1	1	3.3	1.4	1.9	1.7	0	0	0	0	0	0	0	0	74	0	0	0	0	0	0	1
496	1966	2020	2	1	2002	18	2	0	0	0	0	0	0	0	1	0	0	87	6.9	1	10.98	1	2	1	2.7	6.2	1.5	4.7	4	0	0	0	0	0	0	0	0	54	0	0	0	0	0	0	1
497	1970	2020	2	1	2017	3	2	0	0	0	0	0	0	0	1	0	0	84	6.7	1.3	0	0	0	0	1.1	4.4	0.97		2.94	0	0	0	0	0	0	0	0	50	0	0	0	0	0	0	0
498	1957	2020	1	1	2001	19	2	0	0	1	1	0	0	0	1	0	0	90	7.5	3	16.96	1	3	1	1.4	3.8				0	0	0	0	0	0	1	0	63	0	0	0	0	0	1
499	1951	2020	1	1	2003	17	2	0	1	1	0	0	0	0	1	1	0	85	6.3	2	8.98	1	2	0						0	0	0	0	0	0	0	0	69	0	0	0	0	0	0	0
500	1961	2020	2	1	2014	6	2	0	0	1	1	0	0	0	1	0	0	90	9.2	2	10.98	1	3	1	0.8	5.5	2.5	3	3	0	0	0	0	0	0	0	0	59	0	0	0	0	0	0	1
502	1941	2019	2	1	2012	7	2	0	0	0	0	0	0	0	1	0	0	90	6.8	2	13.98	1	2	1	2	6				0	0	0	0	0	0	0	0	78	0	0	0	0	0	0	1
503	1951	2020	2	1	2009	11	2	0	0	1	0	0	0	0	1	0	0	77	5.8	1	1	0	1	0	2.3	4.9	0.6	4.3	3.2	0	0	0	0	0	0	0	0	69	0	0	0	0	0	0	0
504	1956	2020	1	1	2003	17	2	0	1	0	0	0	0	0	1	0	0	76	7.5	1	7.98	1	2	1	1.7	3.6	1.3	2.3	1.6	0	1	1	0	0	0	1	1	64	1	1	1	1	0	0	1
505	1944	2020	2	1	1983	37	2	0	0	0	0	0	0	0	1	0	0	85	8.2	2	7.98	1	1	1	0.9	5.4	2.5	2.8	2.8	0	0	0	0	0	0	0	0	76	0	0	0	0	0	0	1
506	1949	2019	2	1	2001	18	2	0	0	1	1	0	0	0	1	1	0	67	7.8	6	7.98	1	3	1						1	1	1	0	1	1	1	1	70	3	1	1	1	0	0	1
507	1950	2020	1	1	2005	15	2	0	0	0	0	0	0	0	1	0	0	90	6.4	2	12.98	1	4	1	3.3	5.3	1	4.3	3.2	0	0	0	0	0	0	1	0	70	0	0	0	0	1	0	1
508	1949	2020	2	1	2006	14	2	0	0	0	1	0	0	0	1	1	0	69	7.3	2	9.98	1	3	1						0	0	0	0	0	0	0	0	71	0	0	0	0	0	0	1
509	1955	2020	1	1	2007	13	2	0	0	1	0	0	0	0	1	1	0	75	6.8	2	6.99	1	2	1	1.6	3.7				0	0	0	0	0	0	0	0	65	0	0	0	0	0	0	1
510	1949	2020	1	1	2017	3	2	1	0	1	0	0	0	0	1	0	0	72	7.4	2	13.98	1	3	1	1.7	3.8	1.1	2.7	2.5	0	1	0	0	0	1	1	1	71	1	1	1	1	0	0	1
511	1954	2019	2	1	1983	36	2	0	1	1	1	0	0	0	1	0	0	73	8.2	5	14.98	1	3	1	1.62	2.9	0.99	1.9	1.29	0	1	0	0	0	0	0	1	65	0	0	0	1	0	1
513	1967	2019	2	1	1989	30	1	0	0	1	1	1	0	0	0	1	0	90	7.8	3	6.99	1	1	1	2.5	4.9				0	0	0	0	0	0	0	0	52	0	0	0	0	0	0	1
514	1943	2019	1	1	1988	31	2	0	1	1	0	0	0	0	1	0	0	84	6.7	5	15.98	1	3	1	1.2	3				0	1	1	0	0	1	0	1	76	2	1	1	1	0	1
516	1950	2020	1	1	2005	15	2	0	0	0	0	0	0	0	1	0	0	76	6.8	2	0	0	0	0						0	0	0	0	0	0	0	0	70	0	0	0	0	0	0	0
518	1951	2020	1	1	2007	13	2	0	0	1	1	0	0	0	1	1	0	81	7.5	2	13.98	1	4	1	0.6	4.3	1		1.1	0	0	0	0	0	0	0	0	69	0	0	0	0	1	0	1
519	1954	2020	2	1	2006	14	2	0	0	1	1	0	1	0	1	0	0	90	6.1	1	2	0	1	0						0	0	0	0	0	0	0	0	66	0	0	0	0	0	0	0
520	1966	2020	2	1	2012	8	2	0	0	1	1	0	0	0	1	0	0	84	8.3	1	5.99	1	1	1						0	0	0	0	0	0	0	0	54	0	0	0	0	0	0	1
521	1940	2020	2	1	1987	33	2	0	0	1	1	1	0	0	1	0	0	77	7.2	4	18.96	1	4	1	0.6	5.8	1.76	4	3.77	0	0	0	0	0	0	0	0	80	0	0	0	0	1	0	1
522	1968	2020	1	1	2018	2	1	0	0	1	1	0	0	0	1	0	0	65	8.2	16	10.98	1	2	1	4.2	3.6	0.8	2.8	2	0	0	0	0	0	0	0	0	52	0	0	0	0	0	0	1
523	1937	2020	2	1	2010	10	2	0	0	1	1	0	0	0	1	0	0	82	7.3	2	6.99	1	2	1	1.1	4.5				0	1	1	0	0	0	1	1	83	1	1	1	1	0	0	1
524	1943	2020	1	1	2003	17	2	0	0	0	0	0	0		1	0	0	90	7	2	11.97	1	4	1						0	0	0	0	0	0	0	0	77	0	0	0	0	1	0	1
525	1939	2017	2	1	2009	8	2	0	0	1	0	0	0	0	1	0	0	90	6.3	1	4.33	1	2	0	1.8	4.7			2.13	0	0	0	0	1	0	0	1	78	1	0	1	0	0	0	0
526	1935	2019	2	1	2008	11	2	0	0	0	0	0	0	0	1	0	0	83	5.7	2	16.98	1	3	1	0.8	3.3	2	1.3	1.3	0	0	0	0	0	0	0	0	84	0	0	0	0	0	1
527	1958	2019	2	1	2006	13	2	0	0	1	0	0	0	0	1	1	0	90	7.6	2	6.99	1	4	1	4.1	6.9	1.1	5.8	4.9	0	0	0	0	0	0	0	0	61	0	0	0	0	1	0	1
528	1952	2020	1	1	1995	25	2	0	1	1	1	0	0	0	1	0	0	76	8.3	2	3.99	1	2	1						0	1	0	0	1	0	0	1	68	1	0	1	1	0	0	1
529	1954	2020	1	1	1995	25	2	0	0	1	1	0	1	0	1	0	0	77	11.5	4	6.32	1	3	1	1.52	3	1.07		1.23	0	0	0	0	1	0	0	1	66	1	0	1	0	0	0	1
530	1982	2020	2	1	2009	11	1	0	0	0	1	0	0	0	0	1	0	90	5.9	1	0	0	0	0						0	0	0	0	0	0	0	0	38	0	0	0	0	0	0	0
532	1955	2020	2	1	2007	13	2	0	0	1	0	0	0	0	1	0	0	67	8.4	11	24.96	1	6	1	2.4	3.9	1.5	2.4	1.8	0	0	0	0	1	0	0	1	65	1	0	1	0	1	0	1
533	1935	2019	2	1	2005	14	2	0	1	1	0	0	1	0	1	0	0	61	7.1	59	13.98	1	4	1	2.2	6.8	1.6	5.2	4.5	0	0	0	0	0	0	0	0	84	0	0	0	0	1	0	1
534	1967	2020	2	1	2008	12	2	0	0	1	0	1	0	0	1	0	0	90	7.2	0	6.99	1	2	0	3.9	4.9	0.9	4	2.86	0	0	0	0	0	0	0	0	53	0	0	0	0	0	0	0
535	1980	2020	2	1	1984	36	1	0	0	0	1	0	0	0	0	0	0	90	6.5	0	0	0	0	0						0	0	0	0	0	0	0	0	40	0	0	0	0	0	0	0
536	1947	2020	1	1	2004	16	2	0	0	0	0	0	0	0	1	1	0	75	6.9	3	3.99	1	2	1						0	1	0	0	1	0	0	1	73	1	0	1	1	0	0	1
537	1946	2019	2	1	2004	15	2	0	0	1	1	0	0	0	1	0	1	84	7.1	2	12.31	1	4	1						0	0	0	0	0	0	0	0	73	0	0	0	0	1	0	1
538	1966	2021	2	1	2019	2	2	0	0	0	0	1	0	0	1	0	0	64	7.3	2	6.99	1	1	0	1.2	6.5			4.2	0	0	0	0	0	0	1	0	55	0	0	0	0	0	0	0
539	1966	2020	2	1	2010	10	2	0	0	1	1	0	0	0	1	0	0	79	7.8	3	13.98	1	3	1	2.1	7.7	1.93		4.82	0	0	0	0	0	0	1	0	54	0	0	0	0	0	0	1
540	1953	2020	1	1	2011	9	2	0	1	1	0	0	0	0	1	1	0	70	6.6	1	17.97	1	5	1	1.6	5.6	1.15	4.5	3.74	0	1	0	0	1	1	1	1	67	2	1	1	1	1	0	1
541	1950	2020	1	1	2000	20	2	1	1	1	1	1	1	0	1	0	0	45	10.3	62	6.99	1	2	1	3.7	4.9	0.9	4	2.8	0	1	1	0	0	0	1	1	70	1	1	1	1	0	0	1
543	1960	2019	1	1	2006	13	2	0	0	0	1	0	0	1	1	0	0	82	6.6	2	13.98	1	3	1	1.1	4	0.7	3.3	2.97	0	0	0	0	0	0	0	0	59	0	0	0	0	0	0	1
544	1943	2020	1	1	2009	11	2	0	0	1	0	0	0	0	1	0	0	85	8.4	3	17.97	1	3	1	2.5	2.8	1.1	1.7	1.4	0	0	0	0	0	0	0	0	77	0	0	0	0	0	1
545	1954	2019	2	1	2005	14	2	0	0	1	0	0	0	0	1	0	0	81	7.3	0	5.99	1	3	0	1.6	4.1	1.45	2.6	2	0	0	0	0	0	0	0	0	65	0	0	0	0	0	0	0
546	1947	2019	2	1	2000	19	2	0	0	0	0	0	0	0	1	0	0	84	7.6	2	0	0	0	0	1.4	2.7	0.9	1.8	1.3	0	0	0	0	0	0	0	0	72	0	0	0	0	0	0	0
547	1966	2019	2	1	2017	2	2	0	0	1	0	0	0	0	0	0	0	90	7.3	2	6.99	1	2	1						0	0	0	0	0	0	0	0	53	0	0	0	0	0	0	1
548	1950	2017	2	1	2009	8	2	0	0	1	0		0	0	1	0	0	81	7.8	1.2	23.97	1	3	1	2	5.5	1.5	4	3.3	0	1	0	0	0	0	1	1	67	0	0	0	1	0	0	1
549	1941	2019	2	1	1980	39	2	0	0	1	1	0	0	0	1	0	0	78	8	22	20.3	1	6	1	1.3	4.1	1.1	3	2.6	0	0	0	0	1	0	1	1	78	1	0	1	0	1	0	1
550	1957	2021	1	1	1997	24	2	0	0	1	1	0	0	0	1	0	0	72	9.9	3	9.98	1	4	1	2.6	5.8	1	4.8	3.9	0	0	0	0	0	0	0	0	64	0	0	0	0	1	0	1
551	1944	2020	1	1	1996	24	2	0	0	1	1	0	1	0	1	0	0	40	7.5	5	15.97	1	5	1	1.3	4.3	1	3.3	2.9	0	0	0	0	0	0	0	0	76	0	0	0	0	1	0	1
552	1950	2020	1	1	2011	9	2	0	0	1	0	0	0	0	1	1	0	90	6.2	1	0	0	0	0						0	1	1	0	0	0	1	1	70	1	1	1	1	0	0	0
554	1944	2020	2	1	2004	16	2	0	0	0	1	0	0	0	1	0	0	77	7.2	3	8.32	1	3	1	1.3	4.1	2	2.1		0	0	0	0	1	0	0	1	76	1	0	1	0	0	0	1
555	1976	2020	2	1	1983	37	1	0	0	0	1	1	0	0	0	0	0	62	8.1	4	13.98	1	4	1	0.5	2	0.8	1.2	0.9	0	1	1	0	0	0	0	1	44	1	1	1	1	1	0	1
556	1975	2017	2	1	2016	1	2	0	0	0	0	0	0	0	1	0	0	90	8.3	1	4.33	1	2	1	1.5	6.2	1.5	4.7	4.3	0	0	0	0	0	0	0	0	42	0	0	0	0	0	0	1
557	1955	2021	1	1	2000	21	2	0	0	1	0	0	0	0	1	0	0	63	6.4	0	6.99	1	2	0	2.6	5.8				0	0	0	0	0	0	0	0	66	0	0	0	0	0	0	0
558	1944	2019	2	1	1995	24	2	0	0	0	0	0	0	0	1	0	0	90	7.6	3	12.97	1	6	1	1.9	6			3.3	0	1	0	0	0	0	0	1	75	0	0	0	1	1	0	1
559	1954	2020	2	1	2016	4	2	0	0	1	1	1	0	0	1	0	0	82	7.5	2	7.98	1	2	0	2.7	4.7	1.1	3.6	2.6	0	0	0	0	0	0	0	0	66	0	0	0	0	0	0	0
560	1957	2020	2	1	1995	25	2	0	0	1	0	0	0	0	1	0	0	90	6	0	0	0	0	0						0	0	0	0	0	0	0	0	63	0	0	0	0	0	0	0
561	1953	2021	1	1	2005	16	2	0	0	1	0	0	0	0	1	0	0	89	7.5	1	0	0	0	0	0.9	5.3			3.2	0	0	0	0	0	0	0	0	68	0	0	0	0	0	0	0
562	1957	2020	2	1	2017	3	2	0	0	1	0	0	0	0	1	0	0	90	6.5	1	3.99	1	2	0						0	0	0	0	0	0	0	0	63	0	0	0	0	0	0	0
563	1958	2020	2	1	2003	17	2	0	0	0	0	0	0	0	1	0	0	90	9.2	3	0	0	0	1						0	0	0	0	0	0	0	0	62	0	0	0	0	0	0	1
564	1958	2020	1	1	1994	26	2	0	0	0	0	0	0	0	1	0	0	82	6.8	1	0	0	0	0						0	0	0	0	0	0	0	0	62	0	0	0	0	0	0	0
565	1942	2020	1	1	2008	12	2	0	0	1	0	0	0	0	1	0	0	77	6.4	2	4.99	1	1	0						0	0	0	0	0	0	0	0	78	0	0	0	0	0	0	0
566	1957	2020	1	1	1999	21	1	0	1	1	1	0	1	0	1	0	0	43	11.7	37	24.96	1	7	1						0	1	1	0	0	1	1	1	63	2	1	1	1	1	0	1
567	1941	2020	2	1	2012	8	1	0	0	1	1	0	0	0	1	0	0	72	7.8	1	9.98	1	3	1	1	4.5	2	2.5	2.1	0	0	0	0	0	0	1	0	79	0	0	0	0	0	0	1
568	1950	2021	2	1	2005	16	2	0	0	1	1	0	0	0	1	0	0	66	10.8	2	0	0	0	0						0	0	0	0	0	0	0	0	71	0	0	0	0	0	0	0
569	1947	2020	1	1	1993	27	2	0	0	0	1	0	0	0	1	0	0	90	8.1	2	6.99	1	2	1	0.82	3.3	1.44	2.5	2.14	0	0	0	0	0	0	0	0	73	0	0	0	0	0	0	1
570	1938	2020	2	1	1990	30	2	0	0	1	1	0	0	0	1	0	0	67	6.9	2	20.97	1	5	1	0.7	3.9				0	1	0	0	1	0	0	1	82	1	0	1	1	1	0	1
572	1950	2017	2	1	2008	9	2	0	0	1	1	0	0	0	1	0	0	90	9	14	2	0	3	1						0	0	0	0	0	0	0	0	67	0	0	0	0	0	0	1
573	1977	2020	2	1	2015	5	2	0	0	1	1	0	0	0	1	0	0	82	6.3	2	0	0	0	0	2.72	6.3	1.46		3.61	0	0	0	0	0	0	0	0	43	0	0	0	0	0	0	0
574	1974	2020	2	1	1985	35	1	0	0	1	1	0	0	0	0	0	0	90	7.7	2	6.99	1	2	0	0.6	6			2.7	0	0	0	0	0	0	0	0	46	0	0	0	0	0	0	0
575	1961	2019	2	1	2008	11	2	0	0	1	1	0	0	0	1	1	0	86	7.6	0	0	0	0	0						0	0	0	0	0	0	0	0	58	0	0	0	0	0	0	0
577	1969	2020	2	1	1987	33	2	0	0	0	0	1	0	0	0	0	0	90	8.5	0	6.99	1	2	1	1.16	6.1	1.54	4.6	4.23	0	0	0	0	0	0	0	0	51	0	0	0	0	0	0	1
578	1962	2020	1	1	2001	19	2	0	1	1	0	0	1	0	1	0	0	81	6.9	2	4.99	1	2	1	7.1	6.2			3.2	1	1	0	0	1	0	1	1	58	1	0	1	1	0	0	1
579	1967	2020	1	1	2017	3	2	1	0	0	0	0	0	1	0	0	0	72	7.8	2	6.99	1	1	1	3.5		1.59		3.1	0	0	0	0	0	0	0	0	53	0	0	0	0	0	0	1
580	1949	2021	2	1	2020	1	2	0	0	1	0	1	0	0	1	0	0	90	6.4	2	2.33	0	2	0						0	0	0	1	0	0	0	1	72	1	1	1	1	0	0	0
581	1983	2019	2	1	2009	10	2	0	0	0	0	0	0	0	0	0	0	90	5.7	4	13.98	1	4	1						0	0	0	0	0	0	0	0	36	0	0	0	0	1	0	1
582	1959	2020	2	1	2016	4	2	0	0	1	0	0	0	0	1	0	1	51	8.5	15	20.97	1	4	1						0	0	0	0	1	0	0	1	61	1	0	1	0	1	0	1
583	1950	2020	2	1	2007	13	2	1	0	1	0	0	0	0	1	0	0	90	6.4	1	13.97	1	4	0	2.9	4.8	1.05	3.8	3.37	0	0	0	0	0	0	0	0	70	0	0	0	0	1	0	0
584	1959	2020	1	1	1998	22	2	0	0	1	1	0	0	0	1	0	0	75	6.1	2	3.99	1	2	0	4.2	5.3	1.1	4.2	2.6	0	0	0	0	1	0	0	1	61	1	0	1	0	0	0	0
585	1955	2019	1	1	1997	22	2	0	0	1	0	0	1	0	1	0	0	45	8.9	35	22.3	1	7	1						0	0	0	0	0	0	0	0	64	0	0	0	0	1	0	1
586	1937	2019	2	1	1990	29	2	0	0	1	1	0	0	0	1	0	0	90	7.3	2	13.98	1	3	1						0	0	0	0	0	0	0	0	82	0	0	0	0	0	0	1
587	1940	2020	2	1	1997	23	2	0	0	1	1	0	0	0	1	0	0	80	7.4	1	3.99	1	1	0						0	0	0	1	1	0	1	1	80	2	1	1	1	0	0	0
588	1949	2019	2	1	1976	43	1	0	1	1	1	1	1	0	1	0	0	66	7	59	26.97	1	3	1	0.83	3.9				0	0	0	0	1	0	0	1	70	1	0	1	0	0	0	1
589	1956	2020	1	1	2001	19	2	0	0	1	0	0	0	0	1	0	0	70	6.5	5	3.99	1	1	0	1.3	3.3				0	0	0	0	0	0	0	0	64	0	0	0	0	0	0	0
590	1952	2020	1	1	2011	9	2	0	0	1	0	0	0	0	1	0	0	90	5.9	1	2.33	0	1	0	1	4	1.5	2.5	2.5	0	1	0	0	0	0	0	1	68	0	0	0	1	0	0	0
591	1949	2020	2	1	2004	16	2	0	1	1	0	0	0	0	1	0	0	83	6.1	2	0	0	0	0	1.1	5.8	2.1	3.7	2.98	0	0	0	1	0	1	1	1	71	2	1	1	1	0	0	0
592	1970	2020	1	1	2006	14	2	0	0	1	1		0	0	1	0	0	81	7.3	2	10.98	1	2	1						0	0	0	0	0	0	0	0	50	0	0	0	0	0	0	1
593	1943	2019	1	1	2008	11	2	0	0	1	1	0	0	0	1	1	0	61	7.6	3	23.97	1	5	1	1.1	4.5	1.14	3.4	2.18	0	0	0	0	0	0	0	0	76	0	0	0	0	1	0	1
594	1952	2020	2	1	2018	2	2	1	1	1	0	0	0	1	1	0	0	90	5.8	1	0	1	0	0						0	0	0	0	0	0	0	0	68	0	0	0	0	0	0	0
595	1952	2020	2	1	2009	11	2	0	0	1	0	0	0	0	1	0	0	74	7.2	1	6.99	1	3	1						0	0	0	0	0	0	0	0	68	0	0	0	0	0	0	1
596	1963	2020	1	1	2010	10	2	0	0	1	0	1	0	0	0	0	0	70	6.5	2	3.99	1	1	0						0	0	0	0	1	0	0	1	57	1	0	1	0	0	0	0
598	1955	2020	2	1	2004	16	2	1	0	1	1	0	1	0	1	0	0	73	7.4	3	9.98	1	3	1	2	3.8	1.1	2.6	2	0	0	0	0	1	0	0	1	65	1	0	1	0	0	0	1
599	1945	2019	2	1	2008	11	2	0	0	1	0	0	0	0	1		1	81	6.9	2	7.99	1	5	1						0	0	0	0	0	0	0	0	74	0	0	0	0	1	0	1
600	1956	2020	2	1	1991	29	2	0	0	1	1		0	0	1	0	0	77	7.7	3	6.99	1	2	1	4.2	5.3				0	1	0	0	0	0	0	1	64	0	0	0	1	0	0	1
601	1939	2020	1	1	2004	16	2	0	0	1	0	0	0	0	1	0	0	90	6.5	1	5.99	1	2	1	1.1	3.9	1.6	2.3	1.8	0	0	0	0	0	0	0	0	81	0	0	0	0	0	0	1
602	1962	2021	1	1	2017	4	2	0	0	1	0	0	0	0	1	0	0	70	7.6	2	5.99	1	2	0						0	0	0	0	0	0	0	0	59	0	0	0	0	0	0	0
603	1943	2020	1	1	2012	8	2	0	0	1	0	0	0	0	1	0	0	82	6.8	1	7.32	1	2	1	0.59	3.3				0	0	0	0	1	0	0	1	77	1	0	1	0	0	0	1
604	1960	2020	1	1	2010	10	2	0	0	0	0	0	0	0	1	0	0	90	7.1	1	9.98	1	2	1	1.13	3.5	1.24	2.3	1.89	0	0	0	0	0	0	0	0	60	0	0	0	0	0	0	1
605	1933	2019	2	1	2011	8	2	0	1	0	0	0	1	0	1	0	0	45	6.5	16	5.99	1	3	1						0	0	0	0	1	0	0	1	86	1	0	1	0	0	0	1
606	1955	2019	2	1	1998	21	2	0	0	1	1	0	1	0	1	0	0	53	8.3	89	27.96	1	8	1	0.7	6.3	3.1	3.2	3.1	0	0	0	0	0	0	0	0	64	0	0	0	0	1	0	1
607	1957	2019	2	1	2007	12	2	1	0	1	1	0	0	0	1	1	0	63	8.9	5	15.97	1	4	1	2.2	6.5	1	5.5	4.7	0	0	0	0	1	0	0	1	62	1	0	1	0	1	0	1
608	1958	2019	2	1	2002	17	2	0	1	1	1	0	0	0	1	1	0	72	7.6	4	19.98	1	3	0	2.4	5.9	1.2	4.6	3.6	0	0	0	0	0	0	0	0	61	0	0	0	0	0	0	0
609	1949	2020	1	1	2004	16	2	0	0	1	0	0	0	0	1	0	0	74	7.5	1	6.99	1	2	0						0	0	0	0	0	0	0	0	71	0	0	0	0	0	0	0
610	1948	2020	2	1	2018	2	2	0	0	0	0	0	0	0	0	0	1	81	8.3	2	6.32	1	1	1	4.6	8.7	1.28	7.4	5.95	0	0	0	0	0	0	0	0	72	0	0	0	0	0	0	1
611	1964	2020	1	1	2010	10	2	1	0	1	0	0	0	1	1	1	0	68	7.5	5	13.98	1	3	1						0	0	0	0	0	0	0	0	56	0	0	0	0	0	0	1
612	1948	2020	2	1	1992	28	2	0	0	0	0	0	0	0	1	0	0	73	7.7	1	7.98	1	2	0	1.7	4.1	1.7	2.4	2.1	0	0	0	0	0	0	0	0	72	0	0	0	0	0	0	0
613	1939	2020	2	1	2003	17	2	0	0	1	0	0	1	0	1	0	0	70	9.1	5	13.98	1	4	1	1.2	4.2	1.1	3	2.8	0	0	0	0	0	1	1	1	81	1	1	1	1	1	0	1
614	1951	2020	2	1	2014	6	2	0	0	1	0	0	0	0	1	0	0	78	7	2	2.33	0	2	0						0	0	0	1	0	0	0	1	69	1	1	1	1	0	0	0
616	1965	2019	2	1	2017	2	2	0	0	1	0	0	0	0	1	0	0	90	7.2	2	1	0	6	1	1.5	3.4	0.86	2.5	2.05	0	0	0	0	1	0	0	1	54	1	0	1	0	1	0	1
617	1953	2020	2	1	2003	17	2	0	1	1	0	0	0	0	0	0	0	78	6.5	2	2.33	0	1	1	1.8	3.6	1.5	2.1	1.6	0	0	0	0	0	0	0	0	67	0	0	0	0	0	0	1
618	1955	2020	2	1	2014	6	2	0	0	1	0	0	0	0	1	1	0	64	7.2	2	6.99	1	6	1	1.4	4.8	1.2	3.6	3.2	0	0	0	0	1	0	0	1	65	1	0	1	0	1	0	1
619	1981	2020	2	1	2015	5	2	0	0	0	0	1	0	0	1	0	0	90	6.6	2	0	0	0	0						0	0	0	0	0	0	0	0	39	0	0	0	0	0	0	0
620	1949	2020	1	1	1992	28	1	0	1	1	1	0	1	0	1	0	1	81	8.6	4	17.97	1	5	1	6.08	5.8	0.93			0	0	1	0	0	1	1	1	71	2	1	1	1	1	0	1
621	1956	2020	1	1	2019	1	1	0	0	1	1	0	0	0	1	0	0	75	7.1	1	14.97	1	4	1	1.15	2.7	0.82		1.37	0	1	0	0	1	0	0	1	64	1	0	1	1	1	0	1
622	1952	2019	2	1	1999	20	2	0	0	1	1	0	0	0	1	0	0	88	11.7	36	22.96	1	5	1						1	1	0	1	1	0	1	1	67	2	1	1	1	1	0	1
623	1956	2019	1	1	1981	38	2	0	0	1	1	1	0	0	0	0	0	84	8	5	30.96	1	4	1	1	5.75	2.06	3.7	3.67	1	0	0	0	0	0	0	0	63	0	0	0	0	1	0	1
624	1952	2019	2	1	1996	23	2	0	1	1	1	0	1		1	0	0	62	11.7	6	10.65	1	2	1	5	6.1	1	5.1	4.2	0	0	0	0	0	0	0	0	67	0	0	0	0	0	0	1
625	1954	2019	2	1	1987	32	2	0	1	1	1	0	0	0	1	0	0	84	9.5	3	9.99	1	2	1	9.29	8				0	1	0	0	0	1	1	1	65	1	1	1	1	0	0	1
626	1949	2020	1	1	2013	7	2	0	1	1	0	0	0	0	1	0	0	67	8.9	8	17.97	1	4	1	2	4.5	1.3	3.2	2.8	0	1	1	1	0	1	1	1	71	3	1	1	1	1	0	1
627	1937	2020	2	1	2010	10	1	0	0	1	1	0	0	0	1	0	0	73	7.2	2	8.98	1	2	1	2.1	4.8				0	0	0	0	0	0	0	0	83	0	0	0	0	0	0	1
628	1953	2020	1	1	2002	18	2	0	0	1	1	0	0	0	1	1	0	69	7.6	3	8.98	1	3	1	9	4.3	0.6	3.7	0.8	0	1	1	0	0	0	1	1	67	1	1	1	1	0	0	1
629	1960	2020	1	1	2003	17	1	1	0	1	1	0	0	1	1	0	1	86	7.9	2	7.98	1	3	1	2	4.7	1	3.7	3	0	0	0	1	0	0	0	1	60	1	1	1	1	0	0	1
630	1959	2019	2	1	2013	6	2	0	0	1	0	0	0	0	1	0	0	86	6.8	2	14.97	1	1	0	0.7	4.6	1.78	2.8	2.7	0	0	0	0	0	0	0	0	60	0	0	0	0	0	0	0
632	1966	2020	1	1	2008	12	2	0	1	1	0	0	0	0	1	0	0	64	7.6	2	0	0	0	0	1.5	2.9	1.1		1.2	0	0	0	0	0	0	1	0	54	0	0	0	0	0	0	0
633	1944	2020	1	1	2002	18	2	0	0	0	0	0	0	0	1	0	0	80	7.3	1	17.97	1	4	1						0	0	0	0	0	0	0	0	76	0	0	0	0	1	0	1
634	1966	2020	1	1	2010	10	2	0	0	0	0	0	0	0	1	0	0	73	6.6	6	4.99	1	1	1	1.2	5.1				1	0	0	0	0	0	0	0	54	0	0	0	0	0	0	1
636	1961	2020	2	1	2003	17	2	0	0	1	1	0	0	0	1	0	0	52	7.8	41	24.96	1	8	1						0	0	0	0	0	0	0	0	59	0	0	0	0	1	0	1
637	1942	2019	2	1			2	0	0	1	0	0	0	0	1	0	0	80	5.7	2	9.32	1	3	0	7.3	6.7	1	5.7	3.8	0	0	0	0	0	0	0	0	77	0	0	0	0	0	0	0
638	1942	2019	2	1	1962	57	1	0	0	1	1	1	0	0	1	0	0	76	9.1	6	13.98	1	3	1						0	1	1	0	1	1	1	1	77	3	1	1	1	0	0	1
639	1950	2017	2	1			2	0	1	1	0	0	0	0	1	0	0	71	8.1	3.9	9.31	1	5	1	2.5	4.6	1	3.6	3	0	1	0	0	1	0	1	1	67	1	0	1	1	1	0	1
640	1932	2020	2	1	1992	28	2	0	0	1	1	0	0	0	1	0	0	64	7.5	4	9.98	1	3	1	1.2	5.2	1.49	3.7	3.2	0	1	0	0	1	0	1	1	88	1	0	1	1	0	0	1
641	1962	2020	2	1	2014	6	2	0	0	1	0	0	0	0	1	0	1	90	7.3	1.3	17.97	1	4	1	5.9	6.2	0.95	5.2	3.86	0	0	0	0	1	0	0	1	58	1	0	1	0	1	0	1
642	1943	2020	1	1	1988	32	2	0	0	1	1	0	0	0	1	0	0	61	8.2	2	17.97	1	4	1	0.8	2.8	1.1	1.7	1.4	1	0	0	0	0	1	1	1	77	1	1	1	1	1	0	1
643	1948	2020	2	1	2014	6	2	0	0	1	0	0	0	0	1	0	0	72	6.4	3	6.99	1	1	1	1.4	5.1	1.67	3.4	2.79	0	0	0	0	0	0	0	0	72	0	0	0	0	0	0	1
644	1954	2020	1	1	2000	20	2	0	0	1	1	0	0	0	1	0	1	90	6.6	1	3.99	1	3	0	1.1	3.5				0	0	0	1	0	0	0	1	66	1	1	1	1	0	0	0
647	1957	2019	1	1	2006	13	2	1	1	1	0	0	0	0	1	0	0	90	7.9	4	17.98	1	3	1	1.59	3.63				0	1	0	0	0	0	0	1	62	0	0	0	1	0	1
648	1958	2017	1	1	1999	18	2	0	0	1	0	0	0	0	1	0	0	70	6.7	1.1	4.66	1	4	1	1.8	4.1				0	0	0	0	0	0	0	0	59	0	0	0	0	1	0	1
649	1950	2019	2	1	2012	7	2	0	0	1	0	0	0	0	1	0	0	76	7.2	2	6.99	1	1	1	2.3	5.3				0	0	0	0	0	0	0	0	69	0	0	0	0	0	0	1
650	1951	2020	2	1	2010	10	2	0	0	1	0	0	0	0	1	0	0	77	6.6	5	3.99	1	2	1						0	1	0	0	0	0	1	1	69	0	0	0	1	0	0	1
651	1966	2020	2	1	2010	10	2	0	0	1	0	0	0	0	0	0	0	81	7.7	2	7.98	1	3	1						0	0	0	0	0	0	0	0	54	0	0	0	0	0	0	1
652	1963	2021	2	1	2008	13	2	0	0	1	0		0	0	1	0	0	65	6.1	2	13.97	1	4	1	0.8	5.5	2	3.5	2.7	0	0	0	1	0	0	0	1	58	1	1	1	1	1	0	1
653	1943	2020	1	1	2008	12	2	0	0	0	0	0	0	0	1	0	1	90	6.3	1	0	0	0	0						0	0	0	1	0	0	0	1	77	1	1	1	1	0	0	0
654	1948	2020	2	1	2017	3	2	0	0	0	0	0	0	0	0	1	0	57	8.6	19	6.99	1	2	1						0	0	0	0	1	0	0	1	72	1	0	1	0	0	0	1
655	1988	2020	2	1	2006	14	1	0	0	0	1	0	0	0	0	0	0	88	6.7	2	13.98	1	4	0						0	0	0	0	0	0	0	0	32	0	0	0	0	1	0	0
656	1949	2019	2	1	2001	18	2	0	0	0	0	0	0	0	1	0		86	7.6	3	10.65	1	4	0	1.08	4.5				0	0	0	1	0	0	1	1	70	1	1	1	1	1	0	0
657	1946	2020	2	1	2004	16	2	0	0	1	0	0	0	0	0	0	1	90	6.3	1	16.97	1	4	1						0	0	0	0	0	0	0	0	74	0	0	0	0	1	0	1
658	1955	2020	2	1	2009	11	2	0	0	1	1	0	0	0	1	0	0	79	7.8	2	13.98	1	4	1	2.72	8.7			6	0	0	0	0	0	0	0	0	65	0	0	0	0	1	0	1
659	1964	2020	1	1	2014	6	2	1	0	1	0	0	0	0	1	0	1	90	6.5	2	6.99	1	2	1						0	0	0	0	0	0	0	0	56	0	0	0	0	0	0	1
660	1964	2019	2	1	2013	6	2	0	0	1	0	0	0	0	0	0	0	90	6.9	5	2.33	0	3	0	2.3	8.6	1.3	7.3	6.8	0	1	0	0	0	0	0	1	55	0	0	0	1	0	0	0
661	1966	2021	1	1	2018	3	2	0	0	1	0	0	0	0	1	0	0	90	6.8	1	0	0	0	0						0	0	0	0	0	0	0	0	55	0	0	0	0	0	0	0
662	1974	2021	2	1	2014	7	2	0	0	0	0	0	0	0	0	0	0	90	5.8	1	0	0	0	0						0	0	0	0	0	0	0	0	47	0	0	0	0	0	0	0
663	1977	2020	2	1	1993	27	1	0	0	0	1	0	0	0	1	0	0	90	8.1	2	10.98	1	3	1	1	4.9	1.66	3.2	2.95	1	0	0	0	0	0	0	0	43	0	0	0	0	0	0	1
664	1940	2019	2	1	2003	16	2	1	0	1	0	0	1	0	1	0	0	62		76	6.99	1	2	1	2.9	6.3	0.9	5.4	4.3	0	1	0	0	0	0	0	1	79	0	0	0	1	0	0	1
665	1944	2020	2	1	2000	20	2	0	0	1	0	0	0	0	1	0	0	64	8.8	11	6.99	1	2	1						0	0	0	0	0	0	0	0	76	0	0	0	0	0	0	1
666	1945	2019	1	1	2005	14	2	0	1	1	0	0	0	0	1	0	0	84	6.7	2	16.97	1	7	1	1.1	3.1				1	0	0	0	0	0	1	0	74	0	0	0	0	1	0	1
667	1957	2021	2	1	2015	6	2	0	0	1	0	0	0	0	1	0	0	86	8.6	2	6.99	1	3	1	2.5	3.6	1.1	2.5	1.9	0	0	0	0	0	0	0	0	64	0	0	0	0	0	0	1
668	1964	2020	1	1	2005	15	2	0	0	1	0	0	0	0	1	0	0	71	7.2	4	13.98	1	3	1						0	0	0	0	0	0	0	0	56	0	0	0	0	0	0	1
669	1942	2019	1	1	2009	10	2	0	0	1	0	0	0	0	1	0	0	90	7.5	3	20.97	1	6	1						0	0	0	0	0	0	0	0	77	0	0	0	0	1	0	1
670	1954	2017	1	1	2004	13	2	0	0	1	0	0	0	0	1	0	0	90	8.1	15	9.31	1	5	1	2	3.5				0	1	0	0	0	0	0	1	63	0	0	0	1	1	0	1
671	1956	2019	2	1	1998	21	2	0	0	1	1	0						90	6.1	1	5.99	1	2	0						0	0	0	0	0	0	0	0	63	0	0	0	0	0	0	0
672	1954	2020	1	1	2005	15	2	0	1	1	0	1	0	0	1	0	0	90	7	1	7.98	1	2	1	1	4.6				0	1	0	0	0	0	1	1	66	0	0	0	1	0	0	1
673	1974	2020	2	1	2009	11	2	0	1	1	0	0	0	0	1	0	0	72	6.8	2	7.98	1	3	1						0	0	0	0	0	0	0	0	46	0	0	0	0	0	0	1
674	1928	2020	2	1			2	0	0	1	1	1	0	0	1	0	0	67	7.5	4	7.32	1	2	1						0	0	0	0	1	0	0	1	92	1	0	1	0	0	0	1
676	1944	2019	1	1	2003	16	2	0	0	1	1	0	0	0	1	0	0	85	6.5	2	13.98	1	3	1	0					0	0	0	0	0	0	0	0	75	0	0	0	0	0	0	1
677	1949	2020	2	1	1997	23	2	0	0	1	0	0	0	0	1	0	0	90	7.3	4	6.99	1	2	1	1.5	6.7				0	0	0	0	0	0	0	0	71	0	0	0	0	0	0	1
678	1953	2020	2	1	2006	14	2	0	0	1	1	0	0	0	1	0	1	82	6.8	2	6.99	1	2	1	1.5	3.9	1.3	2.6	2	0	0	0	0	0	0	0	0	67	0	0	0	0	0	0	1
